# Supplementary material for: Drought Stress Results in a Compartment-Specific Restructuring of the Rice Root-Associated Microbiomes
Source: mBio. 2017 Jul 18;8(4):e00764-17. doi: 10.1128/mBio.00764-17 (PMC5516253; doi:10.1128/mBio.00764-17)
Supplement: DATA SET S1 [file mbo004173388sd1.txt]

	Rank	Soil	Compartment	OTU_ID	baseMean	estimate	stderror	statistic	p.value	p.adjusted	p.adjusted2	Kingdom	Phylum	Class	Order	Family	Genus	Species	Clustering	Assignment	PhyClass
1	OTU	A	BS	594259	4.092196053	-8.909119469	1.96106644	-4.542997264	5.55E-06	0.013271571	0.013271571	Bacteria	Firmicutes	Clostridia	Clostridiales	Symbiobacteriaceae	Symbiobacterium	unclassified	Reference	Microbial	Firmicutes
2	OTU	A	BS	415661	5.444918061	5.348087436	1.139495804	4.693380543	2.69E-06	0.006430636	0.006430636	Bacteria	Proteobacteria	Betaproteobacteria	Burkholderiales	Oxalobacteraceae	unclassified	unclassified	Reference	Microbial	Proteobacteria.Betaproteobacteria
3	OTU	A	BS	106310	3.568787849	4.42597989	0.921244941	4.804346483	1.55E-06	0.003715318	0.003715318	Bacteria	Proteobacteria	Betaproteobacteria	Burkholderiales	Oxalobacteraceae	unclassified	unclassified	Reference	Microbial	Proteobacteria.Betaproteobacteria
4	OTU	A	BS	152581	4.240893477	2.428731497	0.567287229	4.281308254	1.86E-05	0.044461408	0.044461408	Bacteria	Proteobacteria	Betaproteobacteria	unclassified	unclassified	unclassified	unclassified	Reference	Microbial	Proteobacteria.Betaproteobacteria
5	OTU	A	BS	658233	12.71932222	-5.399530765	1.250375674	-4.318326784	1.57E-05	0.037621917	0.037621917	Bacteria	Proteobacteria	Gammaproteobacteria	Methylococcales	Crenotrichaceae	Crenothrix	unclassified	Reference	Microbial	Proteobacteria.Gammaproteobacteria
6	OTU	A	BS	4401982	2.64206505	3.228971115	0.708592454	4.556880469	5.19E-06	0.012424205	0.012424205	Bacteria	Nitrospirae	Nitrospira	Nitrospirales	Nitrospiraceae	unclassified	unclassified	Reference	Microbial	Nitrospirae
7	OTU	A	BS	937735	2.182932897	3.124590618	0.649209745	4.812913916	1.49E-06	0.003559477	0.003559477	Bacteria	Actinobacteria	Actinobacteria	Actinomycetales	unclassified	unclassified	unclassified	Reference	Microbial	Actinobacteria
8	OTU	A	BS	575613	12.30416061	-8.298391302	1.874243455	-4.427595187	9.53E-06	0.022802783	0.022802783	Bacteria	Firmicutes	Clostridia	Clostridiales	Symbiobacteriaceae	Symbiobacterium	unclassified	Reference	Microbial	Firmicutes
9	OTU	A	BS	1110462	7.393348437	4.722047726	1.066239961	4.428691383	9.48E-06	0.022687212	0.022687212	Bacteria	Bacteroidetes	Sphingobacteriia	Sphingobacteriales	unclassified	unclassified	unclassified	Reference	Microbial	Bacteroidetes
10	OTU	A	BS	928195	3.120207915	4.738741757	0.976031356	4.855112211	1.20E-06	0.002879224	0.002879224	Bacteria	Armatimonadetes	0319-6E2	unclassified	unclassified	unclassified	unclassified	Reference	Microbial	Armatimonadetes
11	OTU	A	BS	592499	22.84340468	-6.498441413	1.464941272	-4.435974014	9.17E-06	0.021933497	0.021933497	Bacteria	Firmicutes	Clostridia	Clostridiales	Symbiobacteriaceae	Symbiobacterium	unclassified	Reference	Microbial	Firmicutes
12	OTU	A	BS	113261	3.496228133	5.042319457	1.018088245	4.952733204	7.32E-07	0.001751156	0.001751156	Bacteria	Proteobacteria	Deltaproteobacteria	Myxococcales	unclassified	unclassified	unclassified	Reference	Microbial	Proteobacteria.Deltaproteobacteria
13	OTU	A	BS	751862	7.675279879	4.586607406	1.043728662	4.394444238	1.11E-05	0.026575822	0.026575822	Bacteria	Proteobacteria	Alphaproteobacteria	Caulobacterales	Caulobacteraceae	unclassified	unclassified	Reference	Microbial	Proteobacteria.Alphaproteobacteria
14	OTU	A	BS	593303	3.425823895	-6.578202813	1.496206796	-4.396586643	1.10E-05	0.026314978	0.026314978	Bacteria	Firmicutes	Clostridia	Clostridiales	Symbiobacteriaceae	Symbiobacterium	unclassified	Reference	Microbial	Firmicutes
15	OTU	A	BS	New.ReferenceOTU1434	3.220105145	5.238491967	1.153223238	4.542478677	5.56E-06	0.013304272	0.013304272	Bacteria	Actinobacteria	Thermoleophilia	Solirubrobacterales	Conexibacteraceae	Conexibacter	unclassified	DeNovo	Microbial	Actinobacteria
16	OTU	A	BS	New.ReferenceOTU884	5.621903636	3.497926307	0.624765201	5.598785433	2.16E-08	5.17E-05	5.17E-05	Bacteria	Gemmatimonadetes	Gemmatimonadetes	Gemmatimonadales	unclassified	unclassified	unclassified	DeNovo	Microbial	Gemmatimonadetes
17	OTU	A	BS	New.ReferenceOTU26	4.436177798	3.122318036	0.644730778	4.842824546	1.28E-06	0.003063191	0.003063191	Bacteria	Actinobacteria	Acidimicrobiia	Acidimicrobiales	unclassified	unclassified	unclassified	DeNovo	Microbial	Actinobacteria
18	OTU	A	BS	New.CleanUp.ReferenceOTU33320	10.99583109	-7.483363117	1.590832402	-4.704055001	2.55E-06	0.006103215	0.006103215	Bacteria	Firmicutes	Clostridia	Clostridiales	Symbiobacteriaceae	Symbiobacterium	unclassified	DeNovo	Microbial	Firmicutes
19	OTU	A	BS	New.CleanUp.ReferenceOTU72996	3.579664659	-7.446271094	1.633578718	-4.558256674	5.16E-06	0.012343089	0.012343089	Bacteria	Firmicutes	Clostridia	Clostridiales	Symbiobacteriaceae	Symbiobacterium	unclassified	DeNovo	Microbial	Firmicutes
20	OTU	A	RS	1033426	22.622844	2.127312585	0.345691365	6.153791512	7.57E-10	3.70E-06	3.70E-06	Bacteria	Actinobacteria	Actinobacteria	Actinomycetales	Nocardioidaceae	Nocardioides	unclassified	Reference	Microbial	Actinobacteria
21	OTU	A	RS	817013	5.757943765	3.350872891	0.721116056	4.646787245	3.37E-06	0.016486369	0.016486369	Bacteria	Actinobacteria	Actinobacteria	Actinomycetales	Thermomonosporaceae	Actinomadura	vinacea	Reference	Microbial	Actinobacteria
22	OTU	A	RS	328081	4.115774314	2.611601508	0.405574412	6.439265961	1.20E-10	5.87E-07	5.87E-07	Bacteria	Actinobacteria	Actinobacteria	Actinomycetales	Nocardioidaceae	unclassified	unclassified	Reference	Microbial	Actinobacteria
23	OTU	A	RS	877952	4.308615582	-1.989686299	0.415888008	-4.784187713	1.72E-06	0.008395161	0.008395161	Bacteria	Acidobacteria	Acidobacteriia	Acidobacteriales	Koribacteraceae	Candidatus Koribacter	unclassified	Reference	Microbial	Acidobacteria
24	OTU	A	RS	334906	1.881967967	4.30056181	0.779764151	5.515208417	3.48E-08	0.000170351	0.000170351	Bacteria	Actinobacteria	Actinobacteria	Actinomycetales	Thermomonosporaceae	Actinoallomurus	unclassified	Reference	Microbial	Actinobacteria
25	OTU	A	RS	919487	12.36303603	7.319793631	0.567439846	12.8996821	4.52E-38	2.21E-34	2.21E-34	Bacteria	Actinobacteria	Actinobacteria	Actinomycetales	Nocardioidaceae	unclassified	unclassified	Reference	Microbial	Actinobacteria
26	OTU	A	RS	844535	14.85547752	5.248699482	1.032085851	5.08552605	3.67E-07	0.001792716	0.001792716	Bacteria	Proteobacteria	Alphaproteobacteria	Caulobacterales	Caulobacteraceae	Asticcacaulis	unclassified	Reference	Microbial	Proteobacteria.Alphaproteobacteria
27	OTU	A	RS	771082	11.08437372	-1.656168148	0.32741763	-5.058274187	4.23E-07	0.002068802	0.002068802	Bacteria	Bacteroidetes	Bacteroidia	Bacteroidales	BA008	unclassified	unclassified	Reference	Microbial	Bacteroidetes
28	OTU	A	RS	811387	3.475878073	-2.20599653	0.354294614	-6.226446707	4.77E-10	2.33E-06	2.33E-06	Bacteria	Bacteroidetes	Bacteroidia	Bacteroidales	unclassified	unclassified	unclassified	Reference	Microbial	Bacteroidetes
29	OTU	A	RS	558911	10.74422727	2.200120993	0.427739328	5.143602305	2.70E-07	0.001317952	0.001317952	Bacteria	Actinobacteria	Actinobacteria	Actinomycetales	Nocardioidaceae	Kribbella	unclassified	Reference	Microbial	Actinobacteria
30	OTU	A	RS	130872	14.19190805	-2.431056011	0.499565867	-4.866337295	1.14E-06	0.005559218	0.005559218	Bacteria	Firmicutes	Clostridia	OPB54	unclassified	unclassified	unclassified	Reference	Microbial	Firmicutes
31	OTU	A	RS	1084157	28.71688633	2.068280739	0.313517624	6.597015863	4.20E-11	2.05E-07	2.05E-07	Bacteria	Actinobacteria	Actinobacteria	Actinomycetales	Intrasporangiaceae	Phycicoccus	unclassified	Reference	Microbial	Actinobacteria
32	OTU	A	RS	220201	24.25936707	-1.97505642	0.409584215	-4.822100919	1.42E-06	0.006946443	0.006946443	Bacteria	Acidobacteria	Acidobacteriia	Acidobacteriales	Koribacteraceae	Candidatus Koribacter	unclassified	Reference	Microbial	Acidobacteria
33	OTU	A	RS	570486	0.40151419	4.925777354	1.07154699	4.596884129	4.29E-06	0.020971056	0.020971056	Bacteria	Actinobacteria	Actinobacteria	Actinomycetales	Streptomycetaceae	Streptomyces	unclassified	Reference	Microbial	Actinobacteria
34	OTU	A	RS	113142	7.09619363	-1.696811506	0.344262281	-4.928833632	8.27E-07	0.004045105	0.004045105	Bacteria	Bacteroidetes	Bacteroidia	Bacteroidales	unclassified	unclassified	unclassified	Reference	Microbial	Bacteroidetes
35	OTU	A	RS	139580	12.72345394	-2.5241743	0.418393815	-6.03301055	1.61E-09	7.87E-06	7.87E-06	Archaea	Euryarchaeota	Methanomicrobia	Methanocellales	Methanocellaceae	Methanocella	unclassified	Reference	Microbial	Euryarchaeota
36	OTU	A	RS	810959	17.25510809	3.076611025	0.343265992	8.962760927	3.17E-19	1.55E-15	1.55E-15	Bacteria	Actinobacteria	Actinobacteria	Actinomycetales	Intrasporangiaceae	Phycicoccus	unclassified	Reference	Microbial	Actinobacteria
37	OTU	A	RS	1099157	1.296938368	4.272697569	0.818721795	5.218741698	1.80E-07	0.000880898	0.000880898	Bacteria	Proteobacteria	Gammaproteobacteria	Legionellales	Coxiellaceae	Aquicella	unclassified	Reference	Microbial	Proteobacteria.Gammaproteobacteria
38	OTU	A	RS	4471847	3.618083401	-2.814836401	0.492206526	-5.718811626	1.07E-08	5.25E-05	5.25E-05	Bacteria	Firmicutes	Clostridia	Clostridiales	unclassified	unclassified	unclassified	Reference	Microbial	Firmicutes
39	OTU	A	RS	820738	2.222067701	9.255516207	1.351607649	6.847783238	7.50E-12	3.67E-08	3.67E-08	Bacteria	Actinobacteria	Actinobacteria	Actinomycetales	Streptomycetaceae	unclassified	unclassified	Reference	Microbial	Actinobacteria
40	OTU	A	RS	113334	1.115117853	-3.116793728	0.66753974	-4.669075925	3.03E-06	0.014795064	0.014795064	Bacteria	WS3	PRR-12	Sediment-1	unclassified	unclassified	unclassified	Reference	Microbial	WS3
41	OTU	A	RS	286918	3.986732012	-2.327903066	0.384489171	-6.054534805	1.41E-09	6.89E-06	6.89E-06	Bacteria	Bacteroidetes	Bacteroidia	Bacteroidales	unclassified	unclassified	unclassified	Reference	Microbial	Bacteroidetes
42	OTU	A	RS	1033380	23.37389145	4.57935742	0.315185985	14.52906425	7.93E-48	3.88E-44	3.88E-44	Bacteria	Actinobacteria	Actinobacteria	Actinomycetales	Nocardioidaceae	unclassified	unclassified	Reference	Microbial	Actinobacteria
43	OTU	A	RS	512938	2.299562102	-2.125845003	0.40701045	-5.223072288	1.76E-07	0.000860536	0.000860536	Bacteria	Proteobacteria	Deltaproteobacteria	Syntrophobacterales	Syntrophorhabdaceae	unclassified	unclassified	Reference	Microbial	Proteobacteria.Deltaproteobacteria
44	OTU	A	RS	211929	6.390824365	-2.067291315	0.44377826	-4.65838799	3.19E-06	0.015584192	0.015584192	Bacteria	Acidobacteria	Acidobacteriia	Acidobacteriales	Koribacteraceae	unclassified	unclassified	Reference	Microbial	Acidobacteria
45	OTU	A	RS	4297391	9.181689379	3.400005293	0.443302651	7.66971568	1.72E-14	8.43E-11	8.43E-11	Bacteria	Actinobacteria	Actinobacteria	Actinomycetales	Intrasporangiaceae	Terracoccus	unclassified	Reference	Microbial	Actinobacteria
46	OTU	A	RS	4306131	1.180675983	-2.379286263	0.475642293	-5.002259674	5.67E-07	0.002770781	0.002770781	Bacteria	Acidobacteria	Acidobacteriia	Acidobacteriales	Koribacteraceae	unclassified	unclassified	Reference	Microbial	Acidobacteria
47	OTU	A	RS	111050	12.65685083	2.013381333	0.306495253	6.569045733	5.06E-11	2.48E-07	2.48E-07	Bacteria	Actinobacteria	Thermoleophilia	Solirubrobacterales	Conexibacteraceae	unclassified	unclassified	Reference	Microbial	Actinobacteria
48	OTU	A	RS	820412	0.927743903	-3.777071547	0.592472583	-6.375099299	1.83E-10	8.94E-07	8.94E-07	Bacteria	Proteobacteria	Deltaproteobacteria	Desulfuromonadales	Geobacteraceae	Geobacter	unclassified	Reference	Microbial	Proteobacteria.Deltaproteobacteria
49	OTU	A	RS	146122	4.312183038	2.621275357	0.33673276	7.78443819	7.00E-15	3.42E-11	3.42E-11	Bacteria	Actinobacteria	Actinobacteria	Actinomycetales	unclassified	unclassified	unclassified	Reference	Microbial	Actinobacteria
50	OTU	A	RS	224740	2.195809226	-2.046141822	0.430691991	-4.750823947	2.03E-06	0.009906625	0.009906625	Bacteria	Proteobacteria	Deltaproteobacteria	Myxococcales	Myxococcaceae	unclassified	unclassified	Reference	Microbial	Proteobacteria.Deltaproteobacteria
51	OTU	A	RS	2079834	2.575061538	-2.17977732	0.439050328	-4.964755016	6.88E-07	0.003363726	0.003363726	Bacteria	Acidobacteria	Acidobacteriia	Acidobacteriales	Koribacteraceae	unclassified	unclassified	Reference	Microbial	Acidobacteria
52	OTU	A	RS	93175	1.132394342	3.243431682	0.577978693	5.611680361	2.00E-08	9.80E-05	9.80E-05	Bacteria	Actinobacteria	Acidimicrobiia	Acidimicrobiales	Iamiaceae	Iamia	unclassified	Reference	Microbial	Actinobacteria
53	OTU	A	RS	4345857	5.592787694	4.027549448	0.792442249	5.082451694	3.73E-07	0.001821985	0.001821985	Bacteria	Proteobacteria	Deltaproteobacteria	Myxococcales	unclassified	unclassified	unclassified	Reference	Microbial	Proteobacteria.Deltaproteobacteria
54	OTU	A	RS	1053775	34.00794808	2.209010883	0.454971058	4.855277808	1.20E-06	0.005878664	0.005878664	Bacteria	Proteobacteria	Alphaproteobacteria	Rhizobiales	Hyphomicrobiaceae	Devosia	unclassified	Reference	Microbial	Proteobacteria.Alphaproteobacteria
55	OTU	A	RS	543083	3.594552066	-1.872873199	0.367696958	-5.093523777	3.51E-07	0.001718683	0.001718683	Bacteria	Acidobacteria	BPC102	MVS-40	unclassified	unclassified	unclassified	Reference	Microbial	Acidobacteria
56	OTU	A	RS	1015017	14.99049555	2.918883832	0.625106503	4.66941844	3.02E-06	0.01477042	0.01477042	Bacteria	Proteobacteria	Deltaproteobacteria	Myxococcales	Nannocystaceae	Nannocystis	unclassified	Reference	Microbial	Proteobacteria.Deltaproteobacteria
57	OTU	A	RS	1023165	13.27585676	-1.322991511	0.24424275	-5.416707403	6.07E-08	0.000296855	0.000296855	Bacteria	Verrucomicrobia	[Pedosphaerae]	[Pedosphaerales]	Ellin515	unclassified	unclassified	Reference	Microbial	Verrucomicrobia
58	OTU	A	RS	1081618	5.961451518	1.627017592	0.346912059	4.690000096	2.73E-06	0.013359721	0.013359721	Bacteria	Actinobacteria	Thermoleophilia	Solirubrobacterales	Conexibacteraceae	unclassified	unclassified	Reference	Microbial	Actinobacteria
59	OTU	A	RS	350446	3.211245602	-1.54997857	0.34596312	-4.48018439	7.46E-06	0.036468927	0.036468927	Bacteria	Acidobacteria	Solibacteres	Solibacterales	Solibacteraceae	Candidatus Solibacter	unclassified	Reference	Microbial	Acidobacteria
60	OTU	A	RS	736463	41.07312381	-1.646991949	0.244166652	-6.745359931	1.53E-11	7.46E-08	7.46E-08	Bacteria	Acidobacteria	Solibacteres	Solibacterales	Solibacteraceae	Candidatus Solibacter	unclassified	Reference	Microbial	Acidobacteria
61	OTU	A	RS	4439656	6.318745098	-6.358300172	1.230554701	-5.167019531	2.38E-07	0.001163118	0.001163118	Bacteria	Proteobacteria	Betaproteobacteria	Burkholderiales	Comamonadaceae	Tepidimonas	unclassified	Reference	Microbial	Proteobacteria.Betaproteobacteria
62	OTU	A	RS	1121898	31.79472409	1.485673137	0.282541554	5.258246507	1.45E-07	0.00071118	0.00071118	Bacteria	Chloroflexi	Anaerolineae	GCA004	unclassified	unclassified	unclassified	Reference	Microbial	Chloroflexi
63	OTU	A	RS	999038	4.655429105	-1.827762899	0.39822347	-4.58979201	4.44E-06	0.021696338	0.021696338	Bacteria	Verrucomicrobia	[Pedosphaerae]	[Pedosphaerales]	Ellin515	unclassified	unclassified	Reference	Microbial	Verrucomicrobia
64	OTU	A	RS	562367	0.808298888	4.350033901	0.917444981	4.741465694	2.12E-06	0.010375484	0.010375484	Bacteria	Actinobacteria	Acidimicrobiia	Acidimicrobiales	unclassified	unclassified	unclassified	Reference	Microbial	Actinobacteria
65	OTU	A	RS	1000876	1.581569857	3.523193571	0.429958581	8.194262718	2.52E-16	1.23E-12	1.23E-12	Bacteria	Actinobacteria	Actinobacteria	Actinomycetales	Nocardioidaceae	Nocardioides	unclassified	Reference	Microbial	Actinobacteria
66	OTU	A	RS	1132235	3.180833605	2.868402276	0.39426492	7.275317001	3.46E-13	1.69E-09	1.69E-09	Bacteria	Actinobacteria	Thermoleophilia	Solirubrobacterales	unclassified	unclassified	unclassified	Reference	Microbial	Actinobacteria
67	OTU	A	RS	3288891	32.30184154	-1.980901615	0.350525346	-5.651236456	1.59E-08	7.79E-05	7.79E-05	Bacteria	Bacteroidetes	Bacteroidia	Bacteroidales	unclassified	unclassified	unclassified	Reference	Microbial	Bacteroidetes
68	OTU	A	RS	354765	10.54694324	2.825202673	0.512887986	5.508420457	3.62E-08	0.000177051	0.000177051	Bacteria	Actinobacteria	Actinobacteria	Actinomycetales	Micromonosporaceae	unclassified	unclassified	Reference	Microbial	Actinobacteria
69	OTU	A	RS	371783	6.312245052	1.725372826	0.268505529	6.425837228	1.31E-10	6.41E-07	6.41E-07	Bacteria	Actinobacteria	Thermoleophilia	Solirubrobacterales	Solirubrobacteraceae	unclassified	unclassified	Reference	Microbial	Actinobacteria
70	OTU	A	RS	112949	1.538405433	1.884721236	0.397089242	4.746341716	2.07E-06	0.010128592	0.010128592	Bacteria	Chloroflexi	TK10	AKYG885	Dolo_23	unclassified	unclassified	Reference	Microbial	Chloroflexi
71	OTU	A	RS	729145	21.63181866	-1.998734898	0.289813221	-6.896631178	5.33E-12	2.60E-08	2.60E-08	Bacteria	Acidobacteria	Solibacteres	Solibacterales	Solibacteraceae	Candidatus Solibacter	unclassified	Reference	Microbial	Acidobacteria
72	OTU	A	RS	1725261	1.603095501	-3.250795768	0.649275108	-5.006807942	5.53E-07	0.002706131	0.002706131	Bacteria	Proteobacteria	Deltaproteobacteria	Desulfuromonadales	Geobacteraceae	Geobacter	unclassified	Reference	Microbial	Proteobacteria.Deltaproteobacteria
73	OTU	A	RS	510174	2.061746779	1.943700845	0.393861826	4.934981547	8.02E-07	0.003919743	0.003919743	Bacteria	Actinobacteria	Actinobacteria	Actinomycetales	Geodermatophilaceae	unclassified	unclassified	Reference	Microbial	Actinobacteria
74	OTU	A	RS	1081815	33.35427669	2.236591248	0.419115246	5.33645881	9.48E-08	0.000463471	0.000463471	Bacteria	Actinobacteria	Actinobacteria	Actinomycetales	Micrococcaceae	unclassified	unclassified	Reference	Microbial	Actinobacteria
75	OTU	A	RS	637420	8.824968892	1.761213273	0.359600761	4.897690612	9.70E-07	0.004741811	0.004741811	Bacteria	Chloroflexi	Anaerolineae	GCA004	unclassified	unclassified	unclassified	Reference	Microbial	Chloroflexi
76	OTU	A	RS	244000	0.998122364	3.894858438	0.852101152	4.570887422	4.86E-06	0.023748928	0.023748928	Bacteria	Actinobacteria	Actinobacteria	Actinomycetales	Pseudonocardiaceae	Amycolatopsis	unclassified	Reference	Microbial	Actinobacteria
77	OTU	A	RS	303643	26.63316077	1.82560347	0.3539112	5.158365908	2.49E-07	0.00121817	0.00121817	Bacteria	Proteobacteria	Alphaproteobacteria	Rhizobiales	Bradyrhizobiaceae	unclassified	unclassified	Reference	Microbial	Proteobacteria.Alphaproteobacteria
78	OTU	A	RS	512148	4.624852218	2.32536114	0.386226361	6.020720943	1.74E-09	8.49E-06	8.49E-06	Bacteria	Actinobacteria	Thermoleophilia	Solirubrobacterales	unclassified	unclassified	unclassified	Reference	Microbial	Actinobacteria
79	OTU	A	RS	813945	22.5238629	4.281948682	0.929191263	4.608253274	4.06E-06	0.01985662	0.01985662	Bacteria	Proteobacteria	Gammaproteobacteria	Pseudomonadales	Pseudomonadaceae	unclassified	unclassified	Reference	Microbial	Proteobacteria.Gammaproteobacteria
80	OTU	A	RS	589504	4.250035783	5.007921343	1.087510495	4.604940703	4.13E-06	0.020175328	0.020175328	Bacteria	Proteobacteria	Betaproteobacteria	SBla14	unclassified	unclassified	unclassified	Reference	Microbial	Proteobacteria.Betaproteobacteria
81	OTU	A	RS	332725	65.03505862	4.31099039	0.474166723	9.091718545	9.75E-20	4.77E-16	4.77E-16	Bacteria	Actinobacteria	Actinobacteria	Actinomycetales	Thermomonosporaceae	unclassified	unclassified	Reference	Microbial	Actinobacteria
82	OTU	A	RS	137882	3.692860974	-3.448357942	0.667864458	-5.163260151	2.43E-07	0.001186732	0.001186732	Bacteria	Firmicutes	Clostridia	Clostridiales	Veillonellaceae	BSV43	unclassified	Reference	Microbial	Firmicutes
83	OTU	A	RS	3319380	2.043221041	4.008045454	0.727135391	5.512103392	3.55E-08	0.000173385	0.000173385	Bacteria	Actinobacteria	Actinobacteria	Actinomycetales	Nocardioidaceae	unclassified	unclassified	Reference	Microbial	Actinobacteria
84	OTU	A	RS	1147608	3.420226292	-2.496746225	0.506063966	-4.93365739	8.07E-07	0.003946423	0.003946423	Bacteria	Acidobacteria	Acidobacteriia	Acidobacteriales	Koribacteraceae	Candidatus Koribacter	unclassified	Reference	Microbial	Acidobacteria
85	OTU	A	RS	582988	29.87622175	2.952406993	0.612255715	4.822179558	1.42E-06	0.006943704	0.006943704	Bacteria	Bacteroidetes	Cytophagia	Cytophagales	Cytophagaceae	unclassified	unclassified	Reference	Microbial	Bacteroidetes
86	OTU	A	RS	26494	7.268671302	-1.553685901	0.326271154	-4.761946874	1.92E-06	0.009375801	0.009375801	Bacteria	Chlorobi	Ignavibacteria	Ignavibacteriales	Ignavibacteriaceae	unclassified	unclassified	Reference	Microbial	Chlorobi
87	OTU	A	RS	1106617	344.4640554	2.348802553	0.479657502	4.896832729	9.74E-07	0.004762551	0.004762551	Bacteria	Proteobacteria	Betaproteobacteria	Burkholderiales	Comamonadaceae	unclassified	unclassified	Reference	Microbial	Proteobacteria.Betaproteobacteria
88	OTU	A	RS	1697007	3.907232692	-2.246158964	0.393735968	-5.704734006	1.17E-08	5.70E-05	5.70E-05	Bacteria	Acidobacteria	BPC102	MVS-40	unclassified	unclassified	unclassified	Reference	Microbial	Acidobacteria
89	OTU	A	RS	592970	173.418856	-2.065275044	0.223220657	-9.252168127	2.20E-20	1.08E-16	1.08E-16	Bacteria	Proteobacteria	Deltaproteobacteria	Myxococcales	Myxococcaceae	Anaeromyxobacter	unclassified	Reference	Microbial	Proteobacteria.Deltaproteobacteria
90	OTU	A	RS	854050	4.839870877	2.165662857	0.487767471	4.439949332	9.00E-06	0.044000249	0.044000249	Bacteria	Firmicutes	Bacilli	Bacillales	Bacillaceae	Bacillus	unclassified	Reference	Microbial	Firmicutes
91	OTU	A	RS	580173	3.237416555	1.796296003	0.361622062	4.967329688	6.79E-07	0.003319387	0.003319387	Bacteria	Actinobacteria	Thermoleophilia	Solirubrobacterales	unclassified	unclassified	unclassified	Reference	Microbial	Actinobacteria
92	OTU	A	RS	4384233	3.186827825	-3.078040114	0.396089169	-7.77107872	7.78E-15	3.81E-11	3.81E-11	Bacteria	Acidobacteria	Solibacteres	Solibacterales	Solibacteraceae	Candidatus Solibacter	unclassified	Reference	Microbial	Acidobacteria
93	OTU	A	RS	512654	4.002114361	-2.628158829	0.484331373	-5.426365043	5.75E-08	0.00028124	0.00028124	Bacteria	OP3	PBS-25	unclassified	unclassified	unclassified	unclassified	Reference	Microbial	OP3
94	OTU	A	RS	112867	95.57278482	1.015670502	0.207721939	4.889567783	1.01E-06	0.004941718	0.004941718	Bacteria	Chloroflexi	Ellin6529	unclassified	unclassified	unclassified	unclassified	Reference	Microbial	Chloroflexi
95	OTU	A	RS	1047075	0.523669428	4.651069201	0.861928897	5.396117034	6.81E-08	0.000333002	0.000333002	Bacteria	Actinobacteria	Actinobacteria	Actinomycetales	Nocardioidaceae	Nocardioides	unclassified	Reference	Microbial	Actinobacteria
96	OTU	A	RS	261663	13.37383004	1.551151376	0.276489629	5.610161156	2.02E-08	9.88E-05	9.88E-05	Bacteria	Chloroflexi	TK10	AKYG885	Dolo_23	unclassified	unclassified	Reference	Microbial	Chloroflexi
97	OTU	A	RS	223904	46.7867899	-2.284267267	0.287701592	-7.939710206	2.03E-15	9.91E-12	9.91E-12	Bacteria	Acidobacteria	Acidobacteriia	Acidobacteriales	Koribacteraceae	Candidatus Koribacter	unclassified	Reference	Microbial	Acidobacteria
98	OTU	A	RS	957362	2.176730984	1.869047365	0.35543785	5.25843651	1.45E-07	0.000710445	0.000710445	Bacteria	Actinobacteria	Thermoleophilia	Solirubrobacterales	unclassified	unclassified	unclassified	Reference	Microbial	Actinobacteria
99	OTU	A	RS	589327	1.67756507	-3.536455582	0.370603102	-9.542433834	1.40E-21	6.82E-18	6.82E-18	Bacteria	Acidobacteria	Acidobacteriia	Acidobacteriales	Koribacteraceae	unclassified	unclassified	Reference	Microbial	Acidobacteria
100	OTU	A	RS	1083949	6.571224404	2.292502097	0.518224225	4.423764826	9.70E-06	0.04743085	0.04743085	Bacteria	Actinobacteria	Actinobacteria	Actinomycetales	Sporichthyaceae	unclassified	unclassified	Reference	Microbial	Actinobacteria
101	OTU	A	RS	256507	3.815748964	4.650340525	0.764648626	6.08166989	1.19E-09	5.82E-06	5.82E-06	Bacteria	Actinobacteria	Actinobacteria	Actinomycetales	Thermomonosporaceae	unclassified	unclassified	Reference	Microbial	Actinobacteria
102	OTU	A	RS	1060353	6.037617251	2.132908751	0.352297222	6.054287746	1.41E-09	6.90E-06	6.90E-06	Bacteria	Actinobacteria	Thermoleophilia	Solirubrobacterales	Patulibacteraceae	unclassified	unclassified	Reference	Microbial	Actinobacteria
103	OTU	A	RS	4480593	106.1291708	-1.385955892	0.311128385	-4.454610883	8.40E-06	0.041098242	0.041098242	Bacteria	Proteobacteria	Deltaproteobacteria	Myxococcales	Myxococcaceae	Anaeromyxobacter	unclassified	Reference	Microbial	Proteobacteria.Deltaproteobacteria
104	OTU	A	RS	1640195	4.39232172	3.365917496	0.618040266	5.446113597	5.15E-08	0.000251748	0.000251748	Bacteria	Proteobacteria	Alphaproteobacteria	Rhodospirillales	Rhodospirillaceae	unclassified	unclassified	Reference	Microbial	Proteobacteria.Alphaproteobacteria
105	OTU	A	RS	452924	1.375123778	2.75406214	0.598238355	4.60362014	4.15E-06	0.020303744	0.020303744	Bacteria	Actinobacteria	Thermoleophilia	Solirubrobacterales	Patulibacteraceae	unclassified	unclassified	Reference	Microbial	Actinobacteria
106	OTU	A	RS	1857346	4.496507527	-1.786985576	0.403412262	-4.429675902	9.44E-06	0.046149282	0.046149282	Bacteria	Acidobacteria	Acidobacteriia	Acidobacteriales	Koribacteraceae	unclassified	unclassified	Reference	Microbial	Acidobacteria
107	OTU	A	RS	778968	3.200827443	3.712419789	0.397700717	9.334707308	1.01E-20	4.95E-17	4.95E-17	Bacteria	Actinobacteria	Actinobacteria	Actinomycetales	Nocardioidaceae	unclassified	unclassified	Reference	Microbial	Actinobacteria
108	OTU	A	RS	843254	5.430919057	4.499689604	0.730857433	6.156726878	7.43E-10	3.63E-06	3.63E-06	Bacteria	Proteobacteria	Alphaproteobacteria	Rhizobiales	Methylocystaceae	Pleomorphomonas	unclassified	Reference	Microbial	Proteobacteria.Alphaproteobacteria
109	OTU	A	RS	1078248	16.98704815	4.787609401	0.815045444	5.874039832	4.25E-09	2.08E-05	2.08E-05	Bacteria	Firmicutes	Bacilli	Bacillales	Bacillaceae	Bacillus	unclassified	Reference	Microbial	Firmicutes
110	OTU	A	RS	823024	3.700042066	4.799591854	0.713125743	6.730358431	1.69E-11	8.28E-08	8.28E-08	Bacteria	Firmicutes	Bacilli	Bacillales	Bacillaceae	Bacillus	flexus	Reference	Microbial	Firmicutes
111	OTU	A	RS	822195	2.355587522	-3.173162923	0.718573648	-4.415918858	1.01E-05	0.049184506	0.049184506	Bacteria	Proteobacteria	Deltaproteobacteria	Desulfuromonadales	Geobacteraceae	Geobacter	unclassified	Reference	Microbial	Proteobacteria.Deltaproteobacteria
112	OTU	A	RS	1074625	15.74859352	2.262988642	0.440468442	5.13768621	2.78E-07	0.001360113	0.001360113	Bacteria	Actinobacteria	Actinobacteria	Actinomycetales	Cellulomonadaceae	Actinotalea	unclassified	Reference	Microbial	Actinobacteria
113	OTU	A	RS	105210	8.258240669	4.066848149	0.838240291	4.851649569	1.22E-06	0.005987258	0.005987258	Bacteria	Actinobacteria	Actinobacteria	Actinomycetales	Microbacteriaceae	Agromyces	unclassified	Reference	Microbial	Actinobacteria
114	OTU	A	RS	963779	36.38583195	3.920049887	0.721023442	5.436785628	5.43E-08	0.000265284	0.000265284	Bacteria	Proteobacteria	Alphaproteobacteria	Rhizobiales	Rhizobiaceae	Agrobacterium	unclassified	Reference	Microbial	Proteobacteria.Alphaproteobacteria
115	OTU	A	RS	583086	16.02475761	-3.877029468	0.805153926	-4.815264937	1.47E-06	0.007188531	0.007188531	Bacteria	Firmicutes	Clostridia	Clostridiales	Veillonellaceae	Sporomusa	unclassified	Reference	Microbial	Firmicutes
116	OTU	A	RS	706798	2.365624476	6.48719511	1.23482007	5.253554968	1.49E-07	0.000729545	0.000729545	Bacteria	Actinobacteria	Actinobacteria	Actinomycetales	Pseudonocardiaceae	Saccharopolyspora	unclassified	Reference	Microbial	Actinobacteria
117	OTU	A	RS	925200	7.445640476	1.562639237	0.314180906	4.973692571	6.57E-07	0.003212214	0.003212214	Bacteria	Actinobacteria	Thermoleophilia	Solirubrobacterales	Conexibacteraceae	unclassified	unclassified	Reference	Microbial	Actinobacteria
118	OTU	A	RS	4306228	91.01242215	-2.076270498	0.255837178	-8.115593349	4.83E-16	2.36E-12	2.36E-12	Bacteria	Acidobacteria	Acidobacteriia	Acidobacteriales	Koribacteraceae	Candidatus Koribacter	unclassified	Reference	Microbial	Acidobacteria
119	OTU	A	RS	649954	21.01386442	-2.006518059	0.334764584	-5.993818206	2.05E-09	1.00E-05	1.00E-05	Bacteria	Acidobacteria	Acidobacteriia	Acidobacteriales	Koribacteraceae	unclassified	unclassified	Reference	Microbial	Acidobacteria
120	OTU	A	RS	324217	1.752072916	3.987568391	0.551152163	7.234968231	4.66E-13	2.28E-09	2.28E-09	Bacteria	Actinobacteria	Actinobacteria	Actinomycetales	Nocardioidaceae	unclassified	unclassified	Reference	Microbial	Actinobacteria
121	OTU	A	RS	937735	2.182932897	1.698869508	0.305448423	5.561886658	2.67E-08	0.000130501	0.000130501	Bacteria	Actinobacteria	Actinobacteria	Actinomycetales	unclassified	unclassified	unclassified	Reference	Microbial	Actinobacteria
122	OTU	A	RS	140200	3.062696466	-3.216500685	0.620379628	-5.184729704	2.16E-07	0.001057846	0.001057846	Bacteria	Firmicutes	Clostridia	Clostridiales	Veillonellaceae	BSV43	unclassified	Reference	Microbial	Firmicutes
123	OTU	A	RS	262773	0.750321059	-2.468747102	0.510583971	-4.835144148	1.33E-06	0.006506105	0.006506105	Bacteria	Proteobacteria	Deltaproteobacteria	Syntrophobacterales	Syntrophorhabdaceae	unclassified	unclassified	Reference	Microbial	Proteobacteria.Deltaproteobacteria
124	OTU	A	RS	277231	0.770761179	6.148554367	1.070610069	5.743038052	9.30E-09	4.55E-05	4.55E-05	Bacteria	Actinobacteria	Actinobacteria	Actinomycetales	Nocardioidaceae	Actinopolymorpha	unclassified	Reference	Microbial	Actinobacteria
125	OTU	A	RS	271056	18.22103211	-2.414353213	0.495060063	-4.876889484	1.08E-06	0.00527004	0.00527004	Bacteria	Firmicutes	Clostridia	Clostridiales	Veillonellaceae	unclassified	unclassified	Reference	Microbial	Firmicutes
126	OTU	A	RS	28793	1.191989219	-2.877684671	0.571859736	-5.032151226	4.85E-07	0.002371681	0.002371681	Bacteria	WS3	PRR-12	Sediment-1	unclassified	unclassified	unclassified	Reference	Microbial	WS3
127	OTU	A	RS	954340	10.88800315	6.401832759	0.512632411	12.48815452	8.66E-36	4.24E-32	4.24E-32	Bacteria	Actinobacteria	Actinobacteria	Actinomycetales	Nocardioidaceae	unclassified	unclassified	Reference	Microbial	Actinobacteria
128	OTU	A	RS	351494	28.1410544	8.346189071	1.313104586	6.356073352	2.07E-10	1.01E-06	1.01E-06	Bacteria	Actinobacteria	Actinobacteria	Actinomycetales	Glycomycetaceae	Glycomyces	unclassified	Reference	Microbial	Actinobacteria
129	OTU	A	RS	564505	3.227868146	-2.502915784	0.439517138	-5.694694402	1.24E-08	6.04E-05	6.04E-05	Bacteria	Acidobacteria	BPC102	B110	unclassified	unclassified	unclassified	Reference	Microbial	Acidobacteria
130	OTU	A	RS	206278	42.01746582	1.914287858	0.257755022	7.426772313	1.11E-13	5.44E-10	5.44E-10	Bacteria	Chloroflexi	Ellin6529	unclassified	unclassified	unclassified	unclassified	Reference	Microbial	Chloroflexi
131	OTU	A	RS	684229	0.991305395	-2.802773391	0.550923025	-5.087413787	3.63E-07	0.001774969	0.001774969	Bacteria	Planctomycetes	Phycisphaerae	MSBL9	unclassified	unclassified	unclassified	Reference	Microbial	Planctomycetes
132	OTU	A	RS	590445	1.383455387	-2.709836652	0.4883557	-5.548899397	2.87E-08	0.000140575	0.000140575	Bacteria	Verrucomicrobia	[Pedosphaerae]	[Pedosphaerales]	OPB35	unclassified	unclassified	Reference	Microbial	Verrucomicrobia
133	OTU	A	RS	615907	42.79487484	-2.297440057	0.334986449	-6.858307455	6.97E-12	3.41E-08	3.41E-08	Bacteria	Acidobacteria	Acidobacteriia	Acidobacteriales	Koribacteraceae	Candidatus Koribacter	unclassified	Reference	Microbial	Acidobacteria
134	OTU	A	RS	112962	19.6724134	3.347746289	0.577267449	5.79929857	6.66E-09	3.26E-05	3.26E-05	Bacteria	Chloroflexi	Chloroflexi	Herpetosiphonales	unclassified	unclassified	unclassified	Reference	Microbial	Chloroflexi
135	OTU	A	RS	349986	1.25789801	2.833519923	0.479722333	5.906583303	3.49E-09	1.71E-05	1.71E-05	Bacteria	Chloroflexi	Thermomicrobia	AKYG1722	unclassified	unclassified	unclassified	Reference	Microbial	Chloroflexi
136	OTU	A	RS	268621	1.523554395	-2.185509732	0.462015411	-4.730382751	2.24E-06	0.01095834	0.01095834	Bacteria	Proteobacteria	Deltaproteobacteria	Syntrophobacterales	Syntrophorhabdaceae	unclassified	unclassified	Reference	Microbial	Proteobacteria.Deltaproteobacteria
137	OTU	A	RS	826904	8.469617012	2.013333637	0.354702095	5.676125585	1.38E-08	6.74E-05	6.74E-05	Bacteria	Proteobacteria	Alphaproteobacteria	Rhizobiales	unclassified	unclassified	unclassified	Reference	Microbial	Proteobacteria.Alphaproteobacteria
138	OTU	A	RS	560237	2.125036644	-2.277745469	0.413539562	-5.507926399	3.63E-08	0.000177549	0.000177549	Bacteria	Proteobacteria	Deltaproteobacteria	Syntrophobacterales	Syntrophorhabdaceae	unclassified	unclassified	Reference	Microbial	Proteobacteria.Deltaproteobacteria
139	OTU	A	RS	833317	7.858060783	3.300632502	0.49895613	6.615075557	3.71E-11	1.82E-07	1.82E-07	Bacteria	Firmicutes	Bacilli	Bacillales	Bacillaceae	Bacillus	unclassified	Reference	Microbial	Firmicutes
140	OTU	A	RS	319944	8.053270335	1.583051442	0.310613448	5.096532199	3.46E-07	0.001691606	0.001691606	Bacteria	Actinobacteria	Thermoleophilia	Solirubrobacterales	unclassified	unclassified	unclassified	Reference	Microbial	Actinobacteria
141	OTU	A	RS	871956	1.343118908	-7.527068691	1.446796816	-5.202574824	1.97E-07	0.000961111	0.000961111	Bacteria	Proteobacteria	Gammaproteobacteria	Xanthomonadales	Xanthomonadaceae	unclassified	unclassified	Reference	Microbial	Proteobacteria.Gammaproteobacteria
142	OTU	A	RS	217880	1.997928723	2.38740193	0.467667583	5.104912155	3.31E-07	0.001618337	0.001618337	Bacteria	Actinobacteria	Thermoleophilia	Solirubrobacterales	unclassified	unclassified	unclassified	Reference	Microbial	Actinobacteria
143	OTU	A	RS	578382	3.179628798	-2.656849731	0.432476138	-6.143344094	8.08E-10	3.95E-06	3.95E-06	Bacteria	Chlorobi	BSV26	PK329	unclassified	unclassified	unclassified	Reference	Microbial	Chlorobi
144	OTU	A	RS	927380	8.387565366	-1.981792754	0.368237852	-5.381827916	7.37E-08	0.000360556	0.000360556	Bacteria	Planctomycetes	Phycisphaerae	WD2101	unclassified	unclassified	unclassified	Reference	Microbial	Planctomycetes
145	OTU	A	RS	687940	5.20650956	5.226224437	1.03292688	5.059626715	4.20E-07	0.002054182	0.002054182	Bacteria	Proteobacteria	Gammaproteobacteria	Enterobacteriales	Enterobacteriaceae	Erwinia	unclassified	Reference	Microbial	Proteobacteria.Gammaproteobacteria
146	OTU	A	RS	91695	2.974672367	1.821726044	0.366096527	4.976081199	6.49E-07	0.003172849	0.003172849	Bacteria	Planctomycetes	Planctomycetia	Gemmatales	Isosphaeraceae	unclassified	unclassified	Reference	Microbial	Planctomycetes
147	OTU	A	RS	580203	14.83118525	-2.601616641	0.335954853	-7.743947198	9.64E-15	4.71E-11	4.71E-11	Bacteria	Acidobacteria	Acidobacteriia	Acidobacteriales	Koribacteraceae	unclassified	unclassified	Reference	Microbial	Acidobacteria
148	OTU	A	RS	1068902	0.531690195	5.737428666	1.291364579	4.442919341	8.87E-06	0.04339701	0.04339701	Bacteria	Actinobacteria	Actinobacteria	Actinomycetales	Nocardioidaceae	Aeromicrobium	unclassified	Reference	Microbial	Actinobacteria
149	OTU	A	RS	1106173	1.625176744	-2.865912358	0.387740099	-7.391323113	1.45E-13	7.11E-10	7.11E-10	Bacteria	Acidobacteria	Acidobacteriia	Acidobacteriales	Koribacteraceae	unclassified	unclassified	Reference	Microbial	Acidobacteria
150	OTU	A	RS	1098866	0.843442487	6.768466292	1.083266005	6.24820336	4.15E-10	2.03E-06	2.03E-06	Bacteria	Actinobacteria	Actinobacteria	Actinomycetales	Nocardioidaceae	unclassified	unclassified	Reference	Microbial	Actinobacteria
151	OTU	A	RS	535450	3.661395259	-2.368178865	0.437807274	-5.409181175	6.33E-08	0.000309603	0.000309603	Bacteria	Acidobacteria	Acidobacteriia	Acidobacteriales	Koribacteraceae	unclassified	unclassified	Reference	Microbial	Acidobacteria
152	OTU	A	RS	810344	0.38669667	-5.201306112	1.088999172	-4.776225957	1.79E-06	0.008734307	0.008734307	Bacteria	Acidobacteria	BPC102	B110	unclassified	unclassified	unclassified	Reference	Microbial	Acidobacteria
153	OTU	A	RS	247332	0.622583873	6.98033332	1.274419654	5.477264337	4.32E-08	0.000211224	0.000211224	Bacteria	Actinobacteria	Actinobacteria	Actinomycetales	Streptomycetaceae	Streptomyces	unclassified	Reference	Microbial	Actinobacteria
154	OTU	A	RS	811763	10.2059638	-2.136874017	0.384448199	-5.558288535	2.72E-08	0.00013322	0.00013322	Bacteria	Bacteroidetes	Bacteroidia	Bacteroidales	unclassified	unclassified	unclassified	Reference	Microbial	Bacteroidetes
155	OTU	A	RS	527719	2.505107645	-3.438789546	0.444010787	-7.744833331	9.57E-15	4.68E-11	4.68E-11	Bacteria	Proteobacteria	Deltaproteobacteria	Desulfuromonadales	Geobacteraceae	Geobacter	unclassified	Reference	Microbial	Proteobacteria.Deltaproteobacteria
156	OTU	A	RS	150587	18.40025333	-2.335608212	0.33743325	-6.921689582	4.46E-12	2.18E-08	2.18E-08	Bacteria	Proteobacteria	Deltaproteobacteria	Myxococcales	Myxococcaceae	Anaeromyxobacter	unclassified	Reference	Microbial	Proteobacteria.Deltaproteobacteria
157	OTU	A	RS	546371	12.30344588	1.455927396	0.27759271	5.244832972	1.56E-07	0.000764913	0.000764913	Bacteria	Actinobacteria	Thermoleophilia	Solirubrobacterales	unclassified	unclassified	unclassified	Reference	Microbial	Actinobacteria
158	OTU	A	RS	250148	74.31511054	1.794657528	0.399096123	4.496805217	6.90E-06	0.033732261	0.033732261	Bacteria	Actinobacteria	Actinobacteria	Actinomycetales	Kineosporiaceae	unclassified	unclassified	Reference	Microbial	Actinobacteria
159	OTU	A	RS	224203	10.00790428	-2.226526991	0.288744253	-7.711069451	1.25E-14	6.10E-11	6.10E-11	Bacteria	Acidobacteria	Solibacteres	Solibacterales	Solibacteraceae	Candidatus Solibacter	unclassified	Reference	Microbial	Acidobacteria
160	OTU	A	RS	223808	3.280853485	-1.717961027	0.37015259	-4.641223844	3.46E-06	0.016936597	0.016936597	Bacteria	Verrucomicrobia	[Pedosphaerae]	[Pedosphaerales]	Ellin515	unclassified	unclassified	Reference	Microbial	Verrucomicrobia
161	OTU	A	RS	104310	8.656571695	2.206327169	0.488170796	4.519580414	6.20E-06	0.030299569	0.030299569	Bacteria	Actinobacteria	Actinobacteria	Actinomycetales	Frankiaceae	unclassified	unclassified	Reference	Microbial	Actinobacteria
162	OTU	A	RS	38392	7.804182336	-1.486030304	0.266000692	-5.586565557	2.32E-08	0.000113254	0.000113254	Bacteria	Proteobacteria	Deltaproteobacteria	Syntrophobacterales	Syntrophorhabdaceae	unclassified	unclassified	Reference	Microbial	Proteobacteria.Deltaproteobacteria
163	OTU	A	RS	812210	5.426226942	-2.866128631	0.44916546	-6.381008521	1.76E-10	8.60E-07	8.60E-07	Bacteria	Acidobacteria	Acidobacteriia	Acidobacteriales	Koribacteraceae	Candidatus Koribacter	unclassified	Reference	Microbial	Acidobacteria
164	OTU	A	RS	1088543	2.0097609	2.0503554	0.314617658	6.516974955	7.17E-11	3.51E-07	3.51E-07	Bacteria	Actinobacteria	Thermoleophilia	Solirubrobacterales	unclassified	unclassified	unclassified	Reference	Microbial	Actinobacteria
165	OTU	A	RS	1106130	4.114494782	2.646001933	0.53098399	4.983204738	6.25E-07	0.003058192	0.003058192	Bacteria	Actinobacteria	Actinobacteria	Actinomycetales	Streptomycetaceae	Streptomyces	unclassified	Reference	Microbial	Actinobacteria
166	OTU	A	RS	535678	116.2140352	4.316444113	0.486276644	8.876519506	6.90E-19	3.37E-15	3.37E-15	Bacteria	Actinobacteria	Actinobacteria	Actinomycetales	Streptomycetaceae	Streptomyces	unclassified	Reference	Microbial	Actinobacteria
167	OTU	A	RS	864304	1.72599256	1.779068615	0.401357184	4.432631794	9.31E-06	0.045520895	0.045520895	Bacteria	Actinobacteria	Thermoleophilia	Solirubrobacterales	unclassified	unclassified	unclassified	Reference	Microbial	Actinobacteria
168	OTU	A	RS	542613	27.41564983	-2.506866813	0.267388901	-9.37535854	6.89E-21	3.37E-17	3.37E-17	Bacteria	Acidobacteria	BPC102	B110	unclassified	unclassified	unclassified	Reference	Microbial	Acidobacteria
169	OTU	A	RS	4344472	3.660733756	-2.646278979	0.456265375	-5.799868063	6.64E-09	3.25E-05	3.25E-05	Bacteria	Acidobacteria	Holophagae	Holophagales	Holophagaceae	unclassified	unclassified	Reference	Microbial	Acidobacteria
170	OTU	A	RS	512378	0.842290422	3.323272235	0.583502171	5.695389669	1.23E-08	6.02E-05	6.02E-05	Bacteria	Actinobacteria	Actinobacteria	Actinomycetales	Nocardioidaceae	unclassified	unclassified	Reference	Microbial	Actinobacteria
171	OTU	A	RS	532962	2.131818456	6.46345105	1.218912413	5.302637812	1.14E-07	0.000558151	0.000558151	Bacteria	Actinobacteria	Actinobacteria	Actinomycetales	Thermomonosporaceae	unclassified	unclassified	Reference	Microbial	Actinobacteria
172	OTU	A	RS	109694	3.065389188	-1.962119542	0.330531232	-5.936260631	2.92E-09	1.43E-05	1.43E-05	Bacteria	Acidobacteria	Acidobacteriia	Acidobacteriales	Koribacteraceae	unclassified	unclassified	Reference	Microbial	Acidobacteria
173	OTU	A	RS	996116	86.21265639	4.027124038	0.336587773	11.96455832	5.45E-33	2.66E-29	2.66E-29	Bacteria	Actinobacteria	Actinobacteria	Actinomycetales	Nocardioidaceae	unclassified	unclassified	Reference	Microbial	Actinobacteria
174	OTU	A	RS	2881195	39.44660838	-2.01954697	0.32552545	-6.203960301	5.51E-10	2.69E-06	2.69E-06	Bacteria	Gemmatimonadetes	Gemm-5	unclassified	unclassified	unclassified	unclassified	Reference	Microbial	Gemmatimonadetes
175	OTU	A	RS	968121	0.811270187	5.326937762	1.00013485	5.32621952	1.00E-07	0.000490359	0.000490359	Bacteria	Actinobacteria	Actinobacteria	Actinomycetales	Nocardioidaceae	unclassified	unclassified	Reference	Microbial	Actinobacteria
176	OTU	A	RS	1082846	54.45162852	3.737955979	0.756052482	4.944043	7.65E-07	0.00374177	0.00374177	Bacteria	Actinobacteria	Actinobacteria	Actinomycetales	Streptomycetaceae	Streptomyces	unclassified	Reference	Microbial	Actinobacteria
177	OTU	A	RS	612227	1.189674755	-4.369649952	0.793391697	-5.507556947	3.64E-08	0.000177922	0.000177922	Bacteria	Proteobacteria	Deltaproteobacteria	Syntrophobacterales	Syntrophaceae	unclassified	unclassified	Reference	Microbial	Proteobacteria.Deltaproteobacteria
178	OTU	A	RS	1117497	1.608759805	5.97395356	1.115086045	5.357392454	8.44E-08	0.00041287	0.00041287	Bacteria	Actinobacteria	Actinobacteria	Actinomycetales	Streptomycetaceae	Streptomyces	unclassified	Reference	Microbial	Actinobacteria
179	OTU	A	RS	1015227	0.720756472	4.268741172	0.755716164	5.648603766	1.62E-08	7.91E-05	7.91E-05	Bacteria	Actinobacteria	Actinobacteria	Actinomycetales	Nocardioidaceae	unclassified	unclassified	Reference	Microbial	Actinobacteria
180	OTU	A	RS	1119093	1.764398095	2.537916582	0.51756972	4.903526001	9.41E-07	0.004603029	0.004603029	Bacteria	Chloroflexi	Thermomicrobia	JG30-KF-CM45	unclassified	unclassified	unclassified	Reference	Microbial	Chloroflexi
181	OTU	A	RS	543962	1.090027028	7.18338819	1.438531313	4.993557056	5.93E-07	0.002898658	0.002898658	Bacteria	Actinobacteria	Actinobacteria	Actinomycetales	Streptomycetaceae	Streptomyces	unclassified	Reference	Microbial	Actinobacteria
182	OTU	A	RS	4426289	1.08490543	2.797843518	0.520532312	5.374966076	7.66E-08	0.00037456	0.00037456	Bacteria	Actinobacteria	Thermoleophilia	Solirubrobacterales	Patulibacteraceae	unclassified	unclassified	Reference	Microbial	Actinobacteria
183	OTU	A	RS	554552	1.276630431	-3.212551824	0.684795615	-4.691256418	2.72E-06	0.013277935	0.013277935	Bacteria	Proteobacteria	Deltaproteobacteria	Myxococcales	unclassified	unclassified	unclassified	Reference	Microbial	Proteobacteria.Deltaproteobacteria
184	OTU	A	RS	583051	80.70251149	-2.053760587	0.251254477	-8.174025847	2.98E-16	1.46E-12	1.46E-12	Bacteria	Proteobacteria	Deltaproteobacteria	Myxococcales	Myxococcaceae	Anaeromyxobacter	unclassified	Reference	Microbial	Proteobacteria.Deltaproteobacteria
185	OTU	A	RS	234790	1.920648298	-2.303858621	0.456464156	-5.047184076	4.48E-07	0.002192526	0.002192526	Bacteria	Proteobacteria	Deltaproteobacteria	Desulfovibrionales	Desulfovibrionaceae	Desulfovibrio	mexicanus	Reference	Microbial	Proteobacteria.Deltaproteobacteria
186	OTU	A	RS	589355	5.433756823	-1.631371246	0.355087906	-4.594274319	4.34E-06	0.021235207	0.021235207	Bacteria	Proteobacteria	Deltaproteobacteria	Myxococcales	unclassified	unclassified	unclassified	Reference	Microbial	Proteobacteria.Deltaproteobacteria
187	OTU	A	RS	4424806	0.66071341	4.050960367	0.890128522	4.550983671	5.34E-06	0.026110494	0.026110494	Bacteria	Planctomycetes	Planctomycetia	Gemmatales	Isosphaeraceae	unclassified	unclassified	Reference	Microbial	Planctomycetes
188	OTU	A	RS	579757	14.34847234	-2.399519101	0.353488316	-6.78811432	1.14E-11	5.56E-08	5.56E-08	Bacteria	Proteobacteria	Deltaproteobacteria	Desulfuromonadales	Geobacteraceae	Geobacter	unclassified	Reference	Microbial	Proteobacteria.Deltaproteobacteria
189	OTU	A	RS	4444012	10.2100544	1.504493288	0.307818136	4.887604435	1.02E-06	0.00499124	0.00499124	Bacteria	Chloroflexi	Anaerolineae	S0208	unclassified	unclassified	unclassified	Reference	Microbial	Chloroflexi
190	OTU	A	RS	4405723	4.737138531	-2.802756594	0.366374554	-7.649976133	2.01E-14	9.83E-11	9.83E-11	Bacteria	Acidobacteria	BPC102	MVS-40	unclassified	unclassified	unclassified	Reference	Microbial	Acidobacteria
191	OTU	A	RS	893238	33.80502262	-1.661323817	0.2978335	-5.578028718	2.43E-08	0.000118954	0.000118954	Bacteria	Acidobacteria	Solibacteres	Solibacterales	unclassified	unclassified	unclassified	Reference	Microbial	Acidobacteria
192	OTU	A	RS	1037355	225.529725	4.201748334	0.511084279	8.221243557	2.01E-16	9.85E-13	9.85E-13	Bacteria	Actinobacteria	Actinobacteria	Actinomycetales	Streptomycetaceae	Streptomyces	unclassified	Reference	Microbial	Actinobacteria
193	OTU	A	RS	589372	1.702579803	2.641251079	0.456113192	5.790779849	7.01E-09	3.43E-05	3.43E-05	Bacteria	Actinobacteria	Thermoleophilia	Solirubrobacterales	Solirubrobacteraceae	unclassified	unclassified	Reference	Microbial	Actinobacteria
194	OTU	A	RS	888396	230.3640971	2.050415492	0.369185334	5.553892052	2.79E-08	0.000136616	0.000136616	Bacteria	Proteobacteria	Betaproteobacteria	Burkholderiales	Comamonadaceae	unclassified	unclassified	Reference	Microbial	Proteobacteria.Betaproteobacteria
195	OTU	A	RS	579143	3.994783955	-1.359423824	0.287913295	-4.721643109	2.34E-06	0.011440005	0.011440005	Bacteria	Acidobacteria	Solibacteres	Solibacterales	unclassified	unclassified	unclassified	Reference	Microbial	Acidobacteria
196	OTU	A	RS	1087325	85.55297726	4.893535464	0.532414244	9.191218148	3.88E-20	1.90E-16	1.90E-16	Bacteria	Actinobacteria	Actinobacteria	Actinomycetales	Streptomycetaceae	Streptomyces	unclassified	Reference	Microbial	Actinobacteria
197	OTU	A	RS	268040	9.901329976	4.799553301	0.665649842	7.210327406	5.58E-13	2.73E-09	2.73E-09	Bacteria	Actinobacteria	Actinobacteria	Actinomycetales	Streptomycetaceae	Streptomyces	unclassified	Reference	Microbial	Actinobacteria
198	OTU	A	RS	1046395	0.474249808	4.56380374	0.899304383	5.07481541	3.88E-07	0.001896696	0.001896696	Bacteria	Actinobacteria	Thermoleophilia	Solirubrobacterales	Patulibacteraceae	unclassified	unclassified	Reference	Microbial	Actinobacteria
199	OTU	A	RS	822670	5.901541117	4.493713399	0.585685345	7.67257271	1.69E-14	8.24E-11	8.24E-11	Bacteria	Actinobacteria	Actinobacteria	Actinomycetales	Nocardioidaceae	unclassified	unclassified	Reference	Microbial	Actinobacteria
200	OTU	A	RS	1121806	3.379969286	1.859294616	0.351571868	5.288519325	1.23E-07	0.000602988	0.000602988	Bacteria	Chloroflexi	Gitt-GS-136	unclassified	unclassified	unclassified	unclassified	Reference	Microbial	Chloroflexi
201	OTU	A	RS	1108830	21.66694988	1.728182277	0.315913579	5.470427324	4.49E-08	0.000219537	0.000219537	Bacteria	Proteobacteria	Alphaproteobacteria	Rhizobiales	Methylocystaceae	Methylosinus	unclassified	Reference	Microbial	Proteobacteria.Alphaproteobacteria
202	OTU	A	RS	580379	44.86811486	-1.400565963	0.263587027	-5.313485944	1.08E-07	0.000525908	0.000525908	Bacteria	Gemmatimonadetes	Gemm-5	unclassified	unclassified	unclassified	unclassified	Reference	Microbial	Gemmatimonadetes
203	OTU	A	RS	250674	23.51123556	-2.379682122	0.374642085	-6.351881476	2.13E-10	1.04E-06	1.04E-06	Bacteria	Acidobacteria	Acidobacteriia	Acidobacteriales	Koribacteraceae	Candidatus Koribacter	unclassified	Reference	Microbial	Acidobacteria
204	OTU	A	RS	4389971	5.823865991	-2.906584376	0.366528098	-7.930045172	2.19E-15	1.07E-11	1.07E-11	Bacteria	Acidobacteria	Solibacteres	Solibacterales	Solibacteraceae	Candidatus Solibacter	unclassified	Reference	Microbial	Acidobacteria
205	OTU	A	RS	78009	1.694995233	4.959066691	1.110547115	4.465426656	7.99E-06	0.039075669	0.039075669	Bacteria	Firmicutes	Bacilli	Bacillales	Bacillaceae	Bacillus	unclassified	Reference	Microbial	Firmicutes
206	OTU	A	RS	835594	13.33552289	2.50969305	0.446585981	5.619730924	1.91E-08	9.35E-05	9.35E-05	Bacteria	Proteobacteria	Alphaproteobacteria	Rhizobiales	Bradyrhizobiaceae	Balneimonas	unclassified	Reference	Microbial	Proteobacteria.Alphaproteobacteria
207	OTU	A	RS	578832	1.366632686	2.86885033	0.632302062	4.537151627	5.70E-06	0.027882346	0.027882346	Bacteria	Actinobacteria	Actinobacteria	Actinomycetales	Cellulomonadaceae	Actinotalea	unclassified	Reference	Microbial	Actinobacteria
208	OTU	A	RS	538197	4.776922248	-2.450586884	0.451580756	-5.426685817	5.74E-08	0.000280735	0.000280735	Bacteria	Firmicutes	Clostridia	Clostridiales	Christensenellaceae	unclassified	unclassified	Reference	Microbial	Firmicutes
209	OTU	A	RS	200629	0.949672988	2.588127701	0.475584382	5.441994728	5.27E-08	0.000257641	0.000257641	Bacteria	Actinobacteria	Thermoleophilia	Solirubrobacterales	unclassified	unclassified	unclassified	Reference	Microbial	Actinobacteria
210	OTU	A	RS	4397466	20.56517532	-7.387144947	1.647829702	-4.482954116	7.36E-06	0.035998597	0.035998597	Bacteria	Chlorobi	OPB56	unclassified	unclassified	unclassified	unclassified	Reference	Microbial	Chlorobi
211	OTU	A	RS	584529	7.114472214	-2.727073747	0.381556191	-7.1472402	8.85E-13	4.33E-09	4.33E-09	Bacteria	Acidobacteria	BPC102	MVS-40	unclassified	unclassified	unclassified	Reference	Microbial	Acidobacteria
212	OTU	A	RS	1024572	3.400999108	3.683210108	0.513245105	7.176318047	7.16E-13	3.50E-09	3.50E-09	Bacteria	Actinobacteria	Acidimicrobiia	Acidimicrobiales	unclassified	unclassified	unclassified	Reference	Microbial	Actinobacteria
213	OTU	A	RS	106874	7.262252232	1.222483147	0.267511239	4.569838458	4.88E-06	0.023868105	0.023868105	Bacteria	Actinobacteria	Thermoleophilia	Solirubrobacterales	unclassified	unclassified	unclassified	Reference	Microbial	Actinobacteria
214	OTU	A	RS	148273	7.138186835	-3.182158534	0.359551162	-8.850363646	8.72E-19	4.27E-15	4.27E-15	Bacteria	Proteobacteria	Deltaproteobacteria	Myxococcales	Myxococcaceae	Anaeromyxobacter	unclassified	Reference	Microbial	Proteobacteria.Deltaproteobacteria
215	OTU	A	RS	883748	32.68637274	3.979442497	0.631812691	6.298452929	3.01E-10	1.47E-06	1.47E-06	Bacteria	Firmicutes	Bacilli	Bacillales	Bacillaceae	Bacillus	flexus	Reference	Microbial	Firmicutes
216	OTU	A	RS	837069	104.3270908	7.005415543	0.656326462	10.6736753	1.35E-26	6.61E-23	6.61E-23	Bacteria	Actinobacteria	Actinobacteria	Actinomycetales	Streptomycetaceae	Streptomyces	unclassified	Reference	Microbial	Actinobacteria
217	OTU	A	RS	516593	2.599875898	7.307951819	0.854630028	8.551012229	1.22E-17	5.97E-14	5.97E-14	Bacteria	Actinobacteria	Actinobacteria	Actinomycetales	Nocardioidaceae	unclassified	unclassified	Reference	Microbial	Actinobacteria
218	OTU	A	RS	823486	3.112315835	-2.723128568	0.547686729	-4.972055053	6.62E-07	0.003239473	0.003239473	Bacteria	Bacteroidetes	Bacteroidia	Bacteroidales	BA008	unclassified	unclassified	Reference	Microbial	Bacteroidetes
219	OTU	A	RS	111105	5.013781802	-1.893705362	0.377085821	-5.021947942	5.12E-07	0.002501237	0.002501237	Bacteria	Nitrospirae	Nitrospira	Nitrospirales	Nitrospiraceae	Nitrospira	unclassified	Reference	Microbial	Nitrospirae
220	OTU	A	RS	549557	3.934607162	3.311424923	0.359487405	9.211518609	3.22E-20	1.57E-16	1.57E-16	Bacteria	Actinobacteria	Actinobacteria	Actinomycetales	Nocardioidaceae	unclassified	unclassified	Reference	Microbial	Actinobacteria
221	OTU	A	RS	565862	1.91513899	1.650863635	0.321121824	5.140926316	2.73E-07	0.001336864	0.001336864	Bacteria	Actinobacteria	Thermoleophilia	Gaiellales	Gaiellaceae	unclassified	unclassified	Reference	Microbial	Actinobacteria
222	OTU	A	RS	246497	0.396346596	-3.692876636	0.816943224	-4.520358976	6.17E-06	0.030188346	0.030188346	Bacteria	Firmicutes	Clostridia	Clostridiales	Peptococcaceae	Pelotomaculum	unclassified	Reference	Microbial	Firmicutes
223	OTU	A	RS	1039041	4.085886483	5.07127621	0.678764835	7.471330201	7.94E-14	3.88E-10	3.88E-10	Bacteria	Actinobacteria	Actinobacteria	Actinomycetales	Sporichthyaceae	unclassified	unclassified	Reference	Microbial	Actinobacteria
224	OTU	A	RS	575785	3.488207668	9.573161068	1.276610527	7.498889335	6.44E-14	3.15E-10	3.15E-10	Bacteria	Actinobacteria	Actinobacteria	Actinomycetales	Streptomycetaceae	Streptomyces	unclassified	Reference	Microbial	Actinobacteria
225	OTU	A	RS	579412	2.820122369	7.299809805	1.131646407	6.450610155	1.11E-10	5.45E-07	5.45E-07	Bacteria	Actinobacteria	Actinobacteria	Actinomycetales	Thermomonosporaceae	Actinomadura	unclassified	Reference	Microbial	Actinobacteria
226	OTU	A	RS	143933	2.447300018	-2.129147626	0.427614154	-4.979132727	6.39E-07	0.003123235	0.003123235	Bacteria	Proteobacteria	Deltaproteobacteria	Desulfuromonadales	Geobacteraceae	Geobacter	unclassified	Reference	Microbial	Proteobacteria.Deltaproteobacteria
227	OTU	A	RS	1051517	29.00874161	2.985040147	0.464732622	6.423134525	1.33E-10	6.53E-07	6.53E-07	Bacteria	Firmicutes	Bacilli	Bacillales	Bacillaceae	Bacillus	unclassified	Reference	Microbial	Firmicutes
228	OTU	A	RS	909520	59.67125073	-2.411350579	0.227438223	-10.60222221	2.91E-26	1.42E-22	1.42E-22	Bacteria	Proteobacteria	Deltaproteobacteria	Myxococcales	Myxococcaceae	Anaeromyxobacter	unclassified	Reference	Microbial	Proteobacteria.Deltaproteobacteria
229	OTU	A	RS	1106471	1.449747463	4.521408979	0.69183239	6.535410952	6.34E-11	3.10E-07	3.10E-07	Bacteria	Actinobacteria	Actinobacteria	Actinomycetales	Nocardioidaceae	unclassified	unclassified	Reference	Microbial	Actinobacteria
230	OTU	A	RS	846710	33.61810247	2.031410293	0.409606777	4.959415728	7.07E-07	0.0034575	0.0034575	Bacteria	Proteobacteria	Betaproteobacteria	Burkholderiales	Comamonadaceae	unclassified	unclassified	Reference	Microbial	Proteobacteria.Betaproteobacteria
231	OTU	A	RS	833645	15.31967694	3.37986294	0.48631582	6.949934183	3.65E-12	1.79E-08	1.79E-08	Bacteria	Firmicutes	Bacilli	Bacillales	unclassified	unclassified	unclassified	Reference	Microbial	Firmicutes
232	OTU	A	RS	1062748	25.42334358	2.520637784	0.404927252	6.224915139	4.82E-10	2.36E-06	2.36E-06	Bacteria	Actinobacteria	Actinobacteria	Actinomycetales	Mycobacteriaceae	Mycobacterium	unclassified	Reference	Microbial	Actinobacteria
233	OTU	A	RS	565822	28.5343455	-2.902722659	0.428784037	-6.769661205	1.29E-11	6.31E-08	6.31E-08	Bacteria	Firmicutes	Clostridia	OPB54	unclassified	unclassified	unclassified	Reference	Microbial	Firmicutes
234	OTU	A	RS	702614	4.655412882	-2.444529871	0.487406021	-5.015387107	5.29E-07	0.00258812	0.00258812	Bacteria	Bacteroidetes	Bacteroidia	Bacteroidales	BA008	unclassified	unclassified	Reference	Microbial	Bacteroidetes
235	OTU	A	RS	544008	5.765788191	3.685577802	0.60085612	6.133877449	8.58E-10	4.19E-06	4.19E-06	Bacteria	Proteobacteria	Alphaproteobacteria	Rhizobiales	Methylocystaceae	Methylosinus	unclassified	Reference	Microbial	Proteobacteria.Alphaproteobacteria
236	OTU	A	RS	310817	3.14749242	2.507596523	0.398721926	6.289086099	3.19E-10	1.56E-06	1.56E-06	Bacteria	Chloroflexi	Thermomicrobia	unclassified	unclassified	unclassified	unclassified	Reference	Microbial	Chloroflexi
237	OTU	A	RS	864395	1.38485468	2.037204003	0.427951027	4.760367132	1.93E-06	0.009449491	0.009449491	Bacteria	Actinobacteria	Thermoleophilia	Solirubrobacterales	Conexibacteraceae	unclassified	unclassified	Reference	Microbial	Actinobacteria
238	OTU	A	RS	577176	2.23419611	-2.018056635	0.452433414	-4.460450025	8.18E-06	0.0399942	0.0399942	Bacteria	Chlorobi	Ignavibacteria	Ignavibacteriales	Ignavibacteriaceae	unclassified	unclassified	Reference	Microbial	Chlorobi
239	OTU	A	RS	869089	5.458670034	3.790139614	0.442023674	8.574517239	9.95E-18	4.87E-14	4.87E-14	Bacteria	Actinobacteria	Actinobacteria	Actinomycetales	Sporichthyaceae	unclassified	unclassified	Reference	Microbial	Actinobacteria
240	OTU	A	RS	235943	3.276213426	1.859427321	0.400058197	4.647892072	3.35E-06	0.016398335	0.016398335	Bacteria	Actinobacteria	Thermoleophilia	Solirubrobacterales	Solirubrobacteraceae	unclassified	unclassified	Reference	Microbial	Actinobacteria
241	OTU	A	RS	1142660	0.621085732	2.855164515	0.605658769	4.714147078	2.43E-06	0.011869267	0.011869267	Bacteria	Chloroflexi	Thermomicrobia	JG30-KF-CM45	unclassified	unclassified	unclassified	Reference	Microbial	Chloroflexi
242	OTU	A	RS	997371	4.179512421	2.40095299	0.314341814	7.638032485	2.21E-14	1.08E-10	1.08E-10	Bacteria	Actinobacteria	Actinobacteria	Actinomycetales	Nocardioidaceae	unclassified	unclassified	Reference	Microbial	Actinobacteria
243	OTU	A	RS	576963	1.112471341	2.865746243	0.637285454	4.496801587	6.90E-06	0.033732837	0.033732837	Bacteria	Actinobacteria	Actinobacteria	Actinomycetales	Streptomycetaceae	unclassified	unclassified	Reference	Microbial	Actinobacteria
244	OTU	A	RS	966091	41.72641321	1.515946415	0.297928069	5.088296714	3.61E-07	0.001766727	0.001766727	Bacteria	Actinobacteria	Actinobacteria	Actinomycetales	Geodermatophilaceae	unclassified	unclassified	Reference	Microbial	Actinobacteria
245	OTU	A	RS	3514708	12.99998827	-1.88412551	0.345035813	-5.460666512	4.74E-08	0.000231957	0.000231957	Bacteria	Bacteroidetes	Bacteroidia	Bacteroidales	unclassified	unclassified	unclassified	Reference	Microbial	Bacteroidetes
246	OTU	A	RS	4386058	1.974244787	7.02227197	1.260380621	5.571548666	2.52E-08	0.000123465	0.000123465	Bacteria	Actinobacteria	Actinobacteria	Actinomycetales	Nocardioidaceae	Nocardioides	unclassified	Reference	Microbial	Actinobacteria
247	OTU	A	RS	4392312	3.064698654	-3.737738075	0.504153705	-7.413885961	1.23E-13	6.00E-10	6.00E-10	Bacteria	Acidobacteria	Acidobacteriia	Acidobacteriales	Koribacteraceae	unclassified	unclassified	Reference	Microbial	Acidobacteria
248	OTU	A	RS	969805	191.8469236	4.280663226	0.526547829	8.129675965	4.30E-16	2.10E-12	2.10E-12	Bacteria	Proteobacteria	Alphaproteobacteria	Rhizobiales	Rhizobiaceae	Agrobacterium	unclassified	Reference	Microbial	Proteobacteria.Alphaproteobacteria
249	OTU	A	RS	767680	6.918353947	7.676294328	1.111696433	6.905027399	5.02E-12	2.45E-08	2.45E-08	Bacteria	Actinobacteria	Actinobacteria	Actinomycetales	Streptomycetaceae	Streptomyces	unclassified	Reference	Microbial	Actinobacteria
250	OTU	A	RS	920852	3.46857077	4.297638214	0.837792506	5.129716704	2.90E-07	0.001418973	0.001418973	Bacteria	Actinobacteria	Actinobacteria	Actinomycetales	Streptomycetaceae	Streptomyces	unclassified	Reference	Microbial	Actinobacteria
251	OTU	A	RS	30315	4.269381918	-2.548551471	0.444734075	-5.730506422	1.00E-08	4.90E-05	4.90E-05	Bacteria	WS3	PRR-12	GN03	KSB4	unclassified	unclassified	Reference	Microbial	WS3
252	OTU	A	RS	New.ReferenceOTU1261	1.205087723	-3.208526544	0.683815634	-4.692092995	2.70E-06	0.013223741	0.013223741	Bacteria	Nitrospirae	Nitrospira	Nitrospirales	[Thermodesulfovibrionaceae]	unclassified	unclassified	DeNovo	Microbial	Nitrospirae
253	OTU	A	RS	New.ReferenceOTU678	6.496024947	-2.746811783	0.413484849	-6.643077218	3.07E-11	1.50E-07	1.50E-07	Bacteria	Chlorobi	BSV26	PK329	unclassified	unclassified	unclassified	DeNovo	Microbial	Chlorobi
254	OTU	A	RS	New.ReferenceOTU1408	12.57216059	-1.834540283	0.325125082	-5.642567692	1.68E-08	8.19E-05	8.19E-05	Bacteria	Proteobacteria	Deltaproteobacteria	Myxococcales	Myxococcaceae	Anaeromyxobacter	unclassified	DeNovo	Microbial	Proteobacteria.Deltaproteobacteria
255	OTU	A	RS	New.ReferenceOTU147	42.88978983	4.735771612	0.537526531	8.810303006	1.25E-18	6.10E-15	6.10E-15	Bacteria	Actinobacteria	Actinobacteria	Actinomycetales	Thermomonosporaceae	unclassified	unclassified	DeNovo	Microbial	Actinobacteria
256	OTU	A	RS	New.ReferenceOTU1087	40.91309151	1.55099842	0.294580799	5.265103589	1.40E-07	0.00068514	0.00068514	Bacteria	Chloroflexi	Anaerolineae	GCA004	unclassified	unclassified	unclassified	DeNovo	Microbial	Chloroflexi
257	OTU	A	RS	New.ReferenceOTU296	22.13778797	3.410162854	0.492339	6.926452824	4.32E-12	2.11E-08	2.11E-08	Bacteria	Actinobacteria	Actinobacteria	Actinomycetales	Kineosporiaceae	unclassified	unclassified	DeNovo	Microbial	Actinobacteria
258	OTU	A	RS	New.ReferenceOTU1075	3.033323456	2.025249402	0.37289328	5.431176991	5.60E-08	0.00027376	0.00027376	Bacteria	Actinobacteria	Thermoleophilia	Solirubrobacterales	Conexibacteraceae	unclassified	unclassified	DeNovo	Microbial	Actinobacteria
259	OTU	A	RS	New.ReferenceOTU1306	11.1237285	-1.803384781	0.400515323	-4.502661143	6.71E-06	0.032815732	0.032815732	Bacteria	Proteobacteria	Deltaproteobacteria	Myxococcales	Cystobacterineae	unclassified	unclassified	DeNovo	Microbial	Proteobacteria.Deltaproteobacteria
260	OTU	A	RS	New.ReferenceOTU285	19.17243845	2.081526103	0.431761423	4.821009919	1.43E-06	0.006984546	0.006984546	Bacteria	Chloroflexi	Anaerolineae	SBR1031	A4b	unclassified	unclassified	DeNovo	Microbial	Chloroflexi
261	OTU	A	RS	New.ReferenceOTU723	7.04438475	2.276201802	0.494217671	4.605666558	4.11E-06	0.020105076	0.020105076	Bacteria	Proteobacteria	Gammaproteobacteria	Xanthomonadales	Xanthomonadaceae	unclassified	unclassified	DeNovo	Microbial	Proteobacteria.Gammaproteobacteria
262	OTU	A	RS	New.ReferenceOTU724	16.45630034	-2.506100496	0.277911686	-9.017614669	1.92E-19	9.40E-16	9.40E-16	Bacteria	Acidobacteria	Acidobacteriia	Acidobacteriales	Koribacteraceae	Candidatus Koribacter	unclassified	DeNovo	Microbial	Acidobacteria
263	OTU	A	RS	New.ReferenceOTU439	8.156160476	-2.006801847	0.398378434	-5.037425909	4.72E-07	0.002307269	0.002307269	Bacteria	Proteobacteria	Deltaproteobacteria	Desulfuromonadales	Geobacteraceae	Geobacter	unclassified	DeNovo	Microbial	Proteobacteria.Deltaproteobacteria
264	OTU	A	RS	New.ReferenceOTU431	7.102402482	5.385873729	0.58657618	9.181882782	4.24E-20	2.07E-16	2.07E-16	Bacteria	Actinobacteria	Actinobacteria	Actinomycetales	Nocardioidaceae	unclassified	unclassified	DeNovo	Microbial	Actinobacteria
265	OTU	A	RS	New.ReferenceOTU122	1.149637813	-5.26008875	0.952083625	-5.524817999	3.30E-08	0.000161286	0.000161286	Bacteria	Firmicutes	Clostridia	Clostridiales	Ruminococcaceae	unclassified	unclassified	DeNovo	Microbial	Firmicutes
266	OTU	A	RS	New.ReferenceOTU549	8.241339837	-1.983923715	0.278317664	-7.128270947	1.02E-12	4.97E-09	4.97E-09	Bacteria	Verrucomicrobia	[Pedosphaerae]	[Pedosphaerales]	Ellin515	unclassified	unclassified	DeNovo	Microbial	Verrucomicrobia
267	OTU	A	RS	New.ReferenceOTU1438	4.538538349	-2.269206486	0.309550394	-7.330652865	2.29E-13	1.12E-09	1.12E-09	Bacteria	Proteobacteria	Deltaproteobacteria	Myxococcales	Myxococcaceae	Anaeromyxobacter	unclassified	DeNovo	Microbial	Proteobacteria.Deltaproteobacteria
268	OTU	A	RS	New.ReferenceOTU638	7.779870429	8.643075258	0.980968618	8.810756122	1.24E-18	6.08E-15	6.08E-15	Bacteria	Actinobacteria	Actinobacteria	Actinomycetales	Streptomycetaceae	Streptomyces	unclassified	DeNovo	Microbial	Actinobacteria
269	OTU	A	RS	New.ReferenceOTU1359	3.781751502	-2.859139846	0.339149151	-8.430331715	3.45E-17	1.69E-13	1.69E-13	Bacteria	Acidobacteria	Acidobacteriia	Acidobacteriales	Koribacteraceae	Candidatus Koribacter	unclassified	DeNovo	Microbial	Acidobacteria
270	OTU	A	RS	New.ReferenceOTU381	7.961171173	-1.456044049	0.321923065	-4.522956599	6.10E-06	0.029820075	0.029820075	Bacteria	Planctomycetes	Phycisphaerae	CPla-3	unclassified	unclassified	unclassified	DeNovo	Microbial	Planctomycetes
271	OTU	A	RS	New.ReferenceOTU413	6.58408649	2.740975919	0.459911689	5.95978746	2.53E-09	1.24E-05	1.24E-05	unassigned	unassigned	unassigned	unassigned	unassigned	unassigned	unassigned	DeNovo	unassigned	unassigned
272	OTU	A	RS	New.ReferenceOTU560	34.88626359	1.205980796	0.272664956	4.422940198	9.74E-06	0.047612316	0.047612316	Bacteria	Gemmatimonadetes	Gemmatimonadetes	unclassified	unclassified	unclassified	unclassified	DeNovo	Microbial	Gemmatimonadetes
273	OTU	A	RS	New.ReferenceOTU967	7.611791126	-2.242072801	0.35895575	-6.246098028	4.21E-10	2.06E-06	2.06E-06	Bacteria	Acidobacteria	Acidobacteriia	Acidobacteriales	Koribacteraceae	unclassified	unclassified	DeNovo	Microbial	Acidobacteria
274	OTU	A	RS	New.ReferenceOTU107	1.849836851	3.604372969	0.628564652	5.73429154	9.79E-09	4.79E-05	4.79E-05	Bacteria	Chloroflexi	Thermomicrobia	AKYG1722	unclassified	unclassified	unclassified	DeNovo	Microbial	Chloroflexi
275	OTU	A	RS	New.ReferenceOTU622	12.19526621	-2.323234467	0.363166766	-6.397156026	1.58E-10	7.74E-07	7.74E-07	Bacteria	Acidobacteria	Acidobacteriia	Acidobacteriales	Koribacteraceae	Candidatus Koribacter	unclassified	DeNovo	Microbial	Acidobacteria
276	OTU	A	RS	New.ReferenceOTU1231	0.94181424	2.705672867	0.490045592	5.521267635	3.37E-08	0.000164579	0.000164579	Bacteria	Actinobacteria	Thermoleophilia	Solirubrobacterales	Conexibacteraceae	unclassified	unclassified	DeNovo	Microbial	Actinobacteria
277	OTU	A	RS	New.ReferenceOTU1343	2.245166263	-2.867750505	0.5277734	-5.433677609	5.52E-08	0.000269949	0.000269949	Bacteria	Planctomycetes	Phycisphaerae	WD2101	unclassified	unclassified	unclassified	DeNovo	Microbial	Planctomycetes
278	OTU	A	RS	New.ReferenceOTU408	12.45379701	-2.837776775	0.412678599	-6.876481556	6.13E-12	3.00E-08	3.00E-08	Bacteria	Acidobacteria	Acidobacteria-6	iii1-15	unclassified	unclassified	unclassified	DeNovo	Microbial	Acidobacteria
279	OTU	A	RS	New.ReferenceOTU570	1.578281809	-1.853357797	0.36112043	-5.132242998	2.86E-07	0.001400054	0.001400054	Bacteria	Proteobacteria	Deltaproteobacteria	Myxococcales	Myxococcaceae	Anaeromyxobacter	unclassified	DeNovo	Microbial	Proteobacteria.Deltaproteobacteria
280	OTU	A	RS	New.ReferenceOTU571	5.545687207	1.996869982	0.399296419	5.000971428	5.70E-07	0.002789362	0.002789362	Bacteria	Chloroflexi	Anaerolineae	GCA004	unclassified	unclassified	unclassified	DeNovo	Microbial	Chloroflexi
281	OTU	A	RS	New.ReferenceOTU11	91.30370473	1.91171227	0.280579478	6.813442954	9.53E-12	4.66E-08	4.66E-08	Bacteria	Chloroflexi	Anaerolineae	GCA004	unclassified	unclassified	unclassified	DeNovo	Microbial	Chloroflexi
282	OTU	A	RS	New.ReferenceOTU14	0.710276427	-3.114968305	0.597503013	-5.213309782	1.86E-07	0.000907099	0.000907099	Bacteria	Proteobacteria	Deltaproteobacteria	Myxococcales	Myxococcaceae	Anaeromyxobacter	unclassified	DeNovo	Microbial	Proteobacteria.Deltaproteobacteria
283	OTU	A	RS	New.ReferenceOTU1204	1.236117876	-2.791429637	0.630472283	-4.427521578	9.53E-06	0.046612477	0.046612477	Bacteria	Proteobacteria	Betaproteobacteria	unclassified	unclassified	unclassified	unclassified	DeNovo	Microbial	Proteobacteria.Betaproteobacteria
284	OTU	A	RS	New.ReferenceOTU1203	13.95878687	-1.604656803	0.349808718	-4.587240736	4.49E-06	0.021963076	0.021963076	unassigned	unassigned	unassigned	unassigned	unassigned	unassigned	unassigned	DeNovo	unassigned	unassigned
285	OTU	A	RS	New.ReferenceOTU1119	2.348055057	-2.946956304	0.611360039	-4.820328634	1.43E-06	0.007008442	0.007008442	Bacteria	GN04	GN15	unclassified	unclassified	unclassified	unclassified	DeNovo	Microbial	GN04
286	OTU	A	RS	New.ReferenceOTU1111	1.476193413	-2.995141932	0.660655755	-4.533589407	5.80E-06	0.028356965	0.028356965	Bacteria	Elusimicrobia	Elusimicrobia	MVP-88	unclassified	unclassified	unclassified	DeNovo	Microbial	Elusimicrobia
287	OTU	A	RS	New.ReferenceOTU1377	5.329768793	-2.215596184	0.366473276	-6.045723742	1.49E-09	7.27E-06	7.27E-06	Bacteria	Bacteroidetes	Bacteroidia	Bacteroidales	unclassified	unclassified	unclassified	DeNovo	Microbial	Bacteroidetes
288	OTU	A	RS	New.ReferenceOTU1	4.513721017	-1.882137145	0.403828904	-4.660729154	3.15E-06	0.015407956	0.015407956	Bacteria	Proteobacteria	Betaproteobacteria	Burkholderiales	Comamonadaceae	unclassified	unclassified	DeNovo	Microbial	Proteobacteria.Betaproteobacteria
289	OTU	A	RS	New.ReferenceOTU1211	55.26578331	2.439122452	0.393076822	6.205205487	5.46E-10	2.67E-06	2.67E-06	Bacteria	Chloroflexi	Chloroflexi	[Roseiflexales]	[Kouleothrixaceae]	unclassified	unclassified	DeNovo	Microbial	Chloroflexi
290	OTU	A	RS	New.ReferenceOTU770	0.685951194	-5.859563583	1.10721195	-5.292178776	1.21E-07	0.000591043	0.000591043	Bacteria	Proteobacteria	Deltaproteobacteria	Myxococcales	unclassified	unclassified	unclassified	DeNovo	Microbial	Proteobacteria.Deltaproteobacteria
291	OTU	A	RS	New.ReferenceOTU1363	2.296785245	3.011978915	0.335446016	8.979027235	2.73E-19	1.34E-15	1.34E-15	Bacteria	Actinobacteria	Thermoleophilia	Solirubrobacterales	unclassified	unclassified	unclassified	DeNovo	Microbial	Actinobacteria
292	OTU	A	RS	New.ReferenceOTU172	18.53619772	-4.979879577	1.064754759	-4.677020257	2.91E-06	0.014233495	0.014233495	Bacteria	Cyanobacteria	Nostocophycideae	Nostocales	Nostocaceae	unclassified	unclassified	DeNovo	Microbial	Cyanobacteria
293	OTU	A	RS	New.ReferenceOTU997	1.343817164	-3.05302823	0.590908629	-5.166667193	2.38E-07	0.001165312	0.001165312	Bacteria	SC4	unclassified	unclassified	unclassified	unclassified	unclassified	DeNovo	Microbial	SC4
294	OTU	A	RS	New.ReferenceOTU204	0.829077151	-3.731579951	0.750861769	-4.969729592	6.70E-07	0.003278566	0.003278566	Bacteria	Acidobacteria	BPC102	MVS-40	unclassified	unclassified	unclassified	DeNovo	Microbial	Acidobacteria
295	OTU	A	RS	New.ReferenceOTU207	0.555277606	7.388858153	1.215574357	6.078491297	1.21E-09	5.93E-06	5.93E-06	Bacteria	Actinobacteria	Actinobacteria	Actinomycetales	Streptomycetaceae	Streptomyces	unclassified	DeNovo	Microbial	Actinobacteria
296	OTU	A	RS	New.ReferenceOTU1172	14.75983954	-2.79195452	0.399825467	-6.982933187	2.89E-12	1.41E-08	1.41E-08	Bacteria	WS3	PRR-12	Sediment-1	unclassified	unclassified	unclassified	DeNovo	Microbial	WS3
297	OTU	A	RS	New.ReferenceOTU1174	2.535628084	3.796884184	0.827816851	4.586623455	4.50E-06	0.022028084	0.022028084	Bacteria	Chloroflexi	Chloroflexi	[Roseiflexales]	unclassified	unclassified	unclassified	DeNovo	Microbial	Chloroflexi
298	OTU	A	RS	New.ReferenceOTU1397	0.938751183	2.841149079	0.544316264	5.219665966	1.79E-07	0.000876514	0.000876514	Bacteria	Chloroflexi	Thermomicrobia	Sphaerobacterales	unclassified	unclassified	unclassified	DeNovo	Microbial	Chloroflexi
299	OTU	A	RS	New.ReferenceOTU348	6.311669116	-2.861435777	0.447598593	-6.392861425	1.63E-10	7.96E-07	7.96E-07	Bacteria	Acidobacteria	Solibacteres	Solibacterales	AKIW659	unclassified	unclassified	DeNovo	Microbial	Acidobacteria
300	OTU	A	RS	New.ReferenceOTU344	17.9708711	-3.138392845	0.479721712	-6.542111326	6.07E-11	2.97E-07	2.97E-07	Bacteria	Acidobacteria	Acidobacteriia	Acidobacteriales	Koribacteraceae	Candidatus Koribacter	unclassified	DeNovo	Microbial	Acidobacteria
301	OTU	A	RS	New.ReferenceOTU235	73.9094277	2.131487369	0.320646955	6.647458625	2.98E-11	1.46E-07	1.46E-07	Bacteria	Chloroflexi	Anaerolineae	GCA004	unclassified	unclassified	unclassified	DeNovo	Microbial	Chloroflexi
302	OTU	A	RS	New.ReferenceOTU236	2.78038173	-2.783325981	0.562771139	-4.945751106	7.59E-07	0.003709105	0.003709105	unassigned	unassigned	unassigned	unassigned	unassigned	unassigned	unassigned	DeNovo	unassigned	unassigned
303	OTU	A	RS	New.ReferenceOTU23	6.697491678	-5.924845604	1.064993867	-5.563267347	2.65E-08	0.000129472	0.000129472	Bacteria	Proteobacteria	Alphaproteobacteria	Rhodobacterales	Rhodobacteraceae	Rhodobacter	unclassified	DeNovo	Microbial	Proteobacteria.Alphaproteobacteria
304	OTU	A	RS	New.ReferenceOTU26	4.436177798	1.652513541	0.333500488	4.955055841	7.23E-07	0.003535936	0.003535936	Bacteria	Actinobacteria	Acidimicrobiia	Acidimicrobiales	unclassified	unclassified	unclassified	DeNovo	Microbial	Actinobacteria
305	OTU	A	RS	New.ReferenceOTU754	13.32274117	1.623824049	0.323702601	5.016407177	5.26E-07	0.002574423	0.002574423	Bacteria	Chloroflexi	Anaerolineae	GCA004	unclassified	unclassified	unclassified	DeNovo	Microbial	Chloroflexi
306	OTU	A	RS	New.ReferenceOTU1165	7.294064996	-1.489535474	0.284770748	-5.230647757	1.69E-07	0.000826005	0.000826005	Bacteria	Acidobacteria	Solibacteres	Solibacterales	unclassified	unclassified	unclassified	DeNovo	Microbial	Acidobacteria
307	OTU	A	RS	New.ReferenceOTU680	8.812711074	-2.129635972	0.267832282	-7.951378961	1.84E-15	9.02E-12	9.02E-12	Bacteria	Proteobacteria	Deltaproteobacteria	Myxococcales	Myxococcaceae	Anaeromyxobacter	unclassified	DeNovo	Microbial	Proteobacteria.Deltaproteobacteria
308	OTU	A	RS	New.ReferenceOTU535	13.9281128	4.020903265	0.69511387	5.78452458	7.27E-09	3.56E-05	3.56E-05	Bacteria	Firmicutes	Bacilli	Bacillales	Bacillaceae	Bacillus	flexus	DeNovo	Microbial	Firmicutes
309	OTU	A	RS	New.ReferenceOTU1417	12.48788923	2.778162357	0.534995442	5.192871078	2.07E-07	0.0010126	0.0010126	Bacteria	Gemmatimonadetes	Gemm-3	unclassified	unclassified	unclassified	unclassified	DeNovo	Microbial	Gemmatimonadetes
310	OTU	A	RS	New.ReferenceOTU52	2.499030727	-2.545067235	0.459566944	-5.53796845	3.06E-08	0.000149634	0.000149634	Bacteria	Proteobacteria	Alphaproteobacteria	Rhodospirillales	Rhodospirillaceae	unclassified	unclassified	DeNovo	Microbial	Proteobacteria.Alphaproteobacteria
311	OTU	A	RS	New.ReferenceOTU1534	0.934759484	-3.525944921	0.605663528	-5.821623324	5.83E-09	2.85E-05	2.85E-05	Bacteria	MVS-104	unclassified	unclassified	unclassified	unclassified	unclassified	DeNovo	Microbial	MVS-104
312	OTU	A	RS	New.ReferenceOTU116	3.322623603	-3.506637774	0.62649383	-5.597242311	2.18E-08	0.000106498	0.000106498	Archaea	[Parvarchaeota]	[Parvarchaea]	YLA114	unclassified	unclassified	unclassified	DeNovo	Microbial	[Parvarchaeota]
313	OTU	A	RS	New.ReferenceOTU1528	6.610805911	-2.868134986	0.565355425	-5.073153733	3.91E-07	0.00191334	0.00191334	Bacteria	Spirochaetes	Spirochaetes	Spirochaetales	Spirochaetaceae	unclassified	unclassified	DeNovo	Microbial	Spirochaetes
314	OTU	A	RS	New.ReferenceOTU1037	3.984023988	-1.856758191	0.404464918	-4.590653251	4.42E-06	0.021606997	0.021606997	Bacteria	Proteobacteria	Deltaproteobacteria	unclassified	unclassified	unclassified	unclassified	DeNovo	Microbial	Proteobacteria.Deltaproteobacteria
315	OTU	A	RS	New.ReferenceOTU1457	4.446027217	-2.096376046	0.3959252	-5.294879055	1.19E-07	0.000582376	0.000582376	Bacteria	Acidobacteria	Acidobacteriia	Acidobacteriales	Koribacteraceae	Candidatus Koribacter	unclassified	DeNovo	Microbial	Acidobacteria
316	OTU	A	RS	New.ReferenceOTU317	2.053295086	-2.796340489	0.513046734	-5.450459588	5.02E-08	0.000245673	0.000245673	Bacteria	Verrucomicrobia	[Pedosphaerae]	[Pedosphaerales]	unclassified	unclassified	unclassified	DeNovo	Microbial	Verrucomicrobia
317	OTU	A	RS	New.ReferenceOTU1285	12.35603863	-2.49308675	0.553993619	-4.500208422	6.79E-06	0.033196678	0.033196678	Bacteria	Firmicutes	Clostridia	Clostridiales	Veillonellaceae	unclassified	unclassified	DeNovo	Microbial	Firmicutes
318	OTU	A	RS	New.ReferenceOTU1517	23.50154635	-2.179052603	0.276612863	-7.877625707	3.34E-15	1.63E-11	1.63E-11	Bacteria	Acidobacteria	Acidobacteriia	Acidobacteriales	Koribacteraceae	Candidatus Koribacter	unclassified	DeNovo	Microbial	Acidobacteria
319	OTU	A	RS	New.ReferenceOTU1044	12.52784891	-3.917234869	0.502935428	-7.788743151	6.77E-15	3.31E-11	3.31E-11	Bacteria	Firmicutes	Clostridia	OPB54	unclassified	unclassified	unclassified	DeNovo	Microbial	Firmicutes
320	OTU	A	RS	New.ReferenceOTU1518	2.635102277	2.440635573	0.440432242	5.541455274	3.00E-08	0.000146684	0.000146684	Bacteria	Chloroflexi	Thermomicrobia	JG30-KF-CM45	unclassified	unclassified	unclassified	DeNovo	Microbial	Chloroflexi
321	OTU	A	RS	New.ReferenceOTU658	54.09397973	-3.278513547	0.584004023	-5.613854383	1.98E-08	9.68E-05	9.68E-05	Bacteria	Firmicutes	Clostridia	Clostridiales	Veillonellaceae	unclassified	unclassified	DeNovo	Microbial	Firmicutes
322	OTU	A	RS	New.ReferenceOTU1192	11.57585784	1.377476869	0.299603358	4.597668329	4.27E-06	0.020892301	0.020892301	unassigned	unassigned	unassigned	unassigned	unassigned	unassigned	unassigned	DeNovo	unassigned	unassigned
323	OTU	A	RS	New.ReferenceOTU1196	55.0192871	-5.434664094	1.14980299	-4.726604594	2.28E-06	0.011164125	0.011164125	Bacteria	Cyanobacteria	Nostocophycideae	Nostocales	Nostocaceae	unclassified	unclassified	DeNovo	Microbial	Cyanobacteria
324	OTU	A	RS	New.ReferenceOTU473	2.661748383	2.587846746	0.424994772	6.089126073	1.14E-09	5.55E-06	5.55E-06	Bacteria	Gemmatimonadetes	Gemm-3	unclassified	unclassified	unclassified	unclassified	DeNovo	Microbial	Gemmatimonadetes
325	OTU	A	RS	New.ReferenceOTU278	6.324616567	-1.521308756	0.340667548	-4.465669727	7.98E-06	0.039031327	0.039031327	Bacteria	Proteobacteria	Deltaproteobacteria	Myxococcales	Myxococcaceae	Anaeromyxobacter	unclassified	DeNovo	Microbial	Proteobacteria.Deltaproteobacteria
326	OTU	A	RS	New.ReferenceOTU485	52.34616969	1.363240607	0.270314887	5.043157708	4.58E-07	0.002239187	0.002239187	Bacteria	Chloroflexi	Anaerolineae	envOPS12	unclassified	unclassified	unclassified	DeNovo	Microbial	Chloroflexi
327	OTU	A	RS	New.ReferenceOTU1180	10.10369187	-3.150068448	0.474170056	-6.643330604	3.07E-11	1.50E-07	1.50E-07	Bacteria	Acidobacteria	Acidobacteriia	Acidobacteriales	Koribacteraceae	Candidatus Koribacter	unclassified	DeNovo	Microbial	Acidobacteria
328	OTU	A	RS	New.CleanUp.ReferenceOTU1243	2.706188241	1.688651209	0.367735842	4.592022356	4.39E-06	0.021465698	0.021465698	Bacteria	Chloroflexi	unclassified	unclassified	unclassified	unclassified	unclassified	DeNovo	Microbial	Chloroflexi
329	OTU	A	RS	New.CleanUp.ReferenceOTU16573	0.498520197	-3.980718189	0.727930998	-5.468537818	4.54E-08	0.00022189	0.00022189	Bacteria	Acidobacteria	Acidobacteriia	Acidobacteriales	Koribacteraceae	Candidatus Koribacter	unclassified	DeNovo	Microbial	Acidobacteria
330	OTU	A	RS	New.CleanUp.ReferenceOTU23984	0.52054855	5.557347068	1.030296457	5.393930098	6.89E-08	0.000337083	0.000337083	Bacteria	Actinobacteria	Actinobacteria	Actinomycetales	Nocardioidaceae	Actinopolymorpha	unclassified	DeNovo	Microbial	Actinobacteria
331	OTU	A	RS	New.CleanUp.ReferenceOTU28094	1.33178194	-2.64300121	0.569317589	-4.642402171	3.44E-06	0.016840266	0.016840266	Archaea	[Parvarchaeota]	[Parvarchaea]	YLA114	unclassified	unclassified	unclassified	DeNovo	Microbial	[Parvarchaeota]
332	OTU	A	RS	New.CleanUp.ReferenceOTU34761	1.637464232	2.127667713	0.473672115	4.491857646	7.06E-06	0.034525655	0.034525655	Bacteria	Proteobacteria	Betaproteobacteria	Methylophilales	Methylophilaceae	unclassified	unclassified	DeNovo	Microbial	Proteobacteria.Betaproteobacteria
333	OTU	A	RS	New.CleanUp.ReferenceOTU40456	1.382267584	-2.525922389	0.529457901	-4.770770976	1.84E-06	0.008974231	0.008974231	Bacteria	Acidobacteria	Acidobacteriia	Acidobacteriales	Koribacteraceae	Candidatus Koribacter	unclassified	DeNovo	Microbial	Acidobacteria
334	OTU	A	RS	New.CleanUp.ReferenceOTU40655	0.434902501	-2.954103801	0.626015088	-4.718901921	2.37E-06	0.011595222	0.011595222	Bacteria	Acidobacteria	Acidobacteriia	Acidobacteriales	Koribacteraceae	Candidatus Koribacter	unclassified	DeNovo	Microbial	Acidobacteria
335	OTU	A	RS	New.CleanUp.ReferenceOTU49890	1.520420593	-2.989488436	0.660350723	-4.52712223	5.98E-06	0.029238464	0.029238464	Bacteria	Proteobacteria	Betaproteobacteria	Rhodocyclales	Rhodocyclaceae	unclassified	unclassified	DeNovo	Microbial	Proteobacteria.Betaproteobacteria
336	OTU	A	RS	New.CleanUp.ReferenceOTU55424	34.95398796	-1.56933484	0.303947731	-5.163173409	2.43E-07	0.001187282	0.001187282	Bacteria	Proteobacteria	Deltaproteobacteria	Myxococcales	Myxococcaceae	Anaeromyxobacter	unclassified	DeNovo	Microbial	Proteobacteria.Deltaproteobacteria
337	OTU	A	RS	New.CleanUp.ReferenceOTU56768	3.125427668	1.320078891	0.272089159	4.851640899	1.22E-06	0.00598752	0.00598752	Bacteria	Chloroflexi	Anaerolineae	Caldilineales	Caldilineaceae	Caldilinea	unclassified	DeNovo	Microbial	Chloroflexi
338	OTU	A	RS	New.CleanUp.ReferenceOTU60682	1.803144408	-3.165174755	0.590859853	-5.356895956	8.47E-08	0.000414006	0.000414006	Bacteria	Planctomycetes	Phycisphaerae	MSBL9	unclassified	unclassified	unclassified	DeNovo	Microbial	Planctomycetes
339	OTU	A	RS	New.CleanUp.ReferenceOTU63259	22.95760123	-1.636839732	0.26818366	-6.103428274	1.04E-09	5.08E-06	5.08E-06	Bacteria	Proteobacteria	Deltaproteobacteria	Myxococcales	Myxococcaceae	Anaeromyxobacter	unclassified	DeNovo	Microbial	Proteobacteria.Deltaproteobacteria
340	OTU	A	RS	New.CleanUp.ReferenceOTU73163	2.055220985	2.314628771	0.473804452	4.88519844	1.03E-06	0.00505258	0.00505258	Bacteria	Chloroflexi	Anaerolineae	GCA004	unclassified	unclassified	unclassified	DeNovo	Microbial	Chloroflexi
341	OTU	A	RS	New.CleanUp.ReferenceOTU94511	2.210733163	-5.947420883	1.322888048	-4.495785484	6.93E-06	0.033894346	0.033894346	Bacteria	Bacteroidetes	[Saprospirae]	[Saprospirales]	Chitinophagaceae	unclassified	unclassified	DeNovo	Microbial	Bacteroidetes
342	OTU	A	RS	New.CleanUp.ReferenceOTU99131	0.715283414	3.377033065	0.740773858	4.55879082	5.14E-06	0.025158553	0.025158553	unassigned	unassigned	unassigned	unassigned	unassigned	unassigned	unassigned	DeNovo	unassigned	unassigned
343	OTU	A	RS	New.CleanUp.ReferenceOTU99527	2.131784621	-1.95373107	0.392780938	-4.974098491	6.56E-07	0.003205492	0.003205492	Bacteria	Bacteroidetes	Bacteroidia	Bacteroidales	unclassified	unclassified	unclassified	DeNovo	Microbial	Bacteroidetes
344	OTU	A	RS	New.CleanUp.ReferenceOTU101516	4.924381295	-2.90178496	0.525328016	-5.523758249	3.32E-08	0.000162262	0.000162262	Archaea	[Parvarchaeota]	[Parvarchaea]	YLA114	unclassified	unclassified	unclassified	DeNovo	Microbial	[Parvarchaeota]
345	OTU	A	RS	New.CleanUp.ReferenceOTU101827	0.902525851	-5.910443948	1.222684269	-4.83399034	1.34E-06	0.006543949	0.006543949	Bacteria	Firmicutes	Clostridia	Clostridiales	Veillonellaceae	unclassified	unclassified	DeNovo	Microbial	Firmicutes
346	OTU	A	RS	New.CleanUp.ReferenceOTU119211	1.460060427	4.942513454	1.094969846	4.513835217	6.37E-06	0.031132523	0.031132523	Bacteria	Chloroflexi	Ellin6529	unclassified	unclassified	unclassified	unclassified	DeNovo	Microbial	Chloroflexi
347	OTU	A	RS	New.CleanUp.ReferenceOTU124611	0.56908661	-5.5602954	1.153370831	-4.820908637	1.43E-06	0.006988094	0.006988094	Bacteria	Elusimicrobia	unclassified	unclassified	unclassified	unclassified	unclassified	DeNovo	Microbial	Elusimicrobia
348	OTU	A	RS	New.CleanUp.ReferenceOTU128064	2.237170588	-1.786713144	0.396500768	-4.506203491	6.60E-06	0.032272924	0.032272924	Bacteria	Planctomycetes	Phycisphaerae	WD2101	unclassified	unclassified	unclassified	DeNovo	Microbial	Planctomycetes
349	OTU	A	RS	New.CleanUp.ReferenceOTU141168	1.200435109	-2.683844974	0.505788588	-5.30625846	1.12E-07	0.000547183	0.000547183	Bacteria	Acidobacteria	Acidobacteriia	Acidobacteriales	Koribacteraceae	Candidatus Koribacter	unclassified	DeNovo	Microbial	Acidobacteria
350	OTU	A	RS	New.CleanUp.ReferenceOTU142525	1.176701773	-2.408104268	0.531725192	-4.528851188	5.93E-06	0.029000266	0.029000266	Bacteria	Planctomycetes	Phycisphaerae	WD2101	unclassified	unclassified	unclassified	DeNovo	Microbial	Planctomycetes
351	OTU	A	RS	New.CleanUp.ReferenceOTU142568	5.513710847	-2.256432813	0.380693496	-5.927164078	3.08E-09	1.51E-05	1.51E-05	Bacteria	Acidobacteria	Acidobacteriia	Acidobacteriales	Koribacteraceae	unclassified	unclassified	DeNovo	Microbial	Acidobacteria
352	OTU	A	RS	New.CleanUp.ReferenceOTU145939	1.858264928	3.862124987	0.840448533	4.59531409	4.32E-06	0.021129587	0.021129587	Bacteria	Chloroflexi	C0119	unclassified	unclassified	unclassified	unclassified	DeNovo	Microbial	Chloroflexi
353	OTU	A	RS	New.CleanUp.ReferenceOTU149394	1.748402233	-6.063877452	1.362307204	-4.451182108	8.54E-06	0.041760053	0.041760053	Bacteria	Planctomycetes	Phycisphaerae	CPla-3	unclassified	unclassified	unclassified	DeNovo	Microbial	Planctomycetes
354	OTU	A	RS	New.CleanUp.ReferenceOTU149704	4.54500816	5.960413388	0.59320144	10.04787411	9.39E-24	4.59E-20	4.59E-20	Bacteria	Actinobacteria	Actinobacteria	Actinomycetales	Nocardioidaceae	unclassified	unclassified	DeNovo	Microbial	Actinobacteria
355	OTU	A	RS	New.CleanUp.ReferenceOTU151020	1.935338381	-3.761837421	0.672258255	-5.595821832	2.20E-08	0.000107374	0.000107374	Bacteria	OP8	OP8_2	unclassified	unclassified	unclassified	unclassified	DeNovo	Microbial	OP8
356	OTU	A	RS	New.CleanUp.ReferenceOTU153153	2.929318231	-4.129334551	0.522599382	-7.90152972	2.76E-15	1.35E-11	1.35E-11	Bacteria	Proteobacteria	Deltaproteobacteria	Myxococcales	Myxococcaceae	Anaeromyxobacter	unclassified	DeNovo	Microbial	Proteobacteria.Deltaproteobacteria
357	OTU	A	RS	New.CleanUp.ReferenceOTU156442	2.700008625	2.786323729	0.450453219	6.185600656	6.19E-10	3.03E-06	3.03E-06	unassigned	unassigned	unassigned	unassigned	unassigned	unassigned	unassigned	DeNovo	unassigned	unassigned
358	OTU	A	RS	New.CleanUp.ReferenceOTU160486	1.047265516	-5.506703062	1.21512093	-4.531814839	5.85E-06	0.028596279	0.028596279	Bacteria	Firmicutes	Clostridia	Clostridiales	Veillonellaceae	unclassified	unclassified	DeNovo	Microbial	Firmicutes
359	OTU	A	RS	New.CleanUp.ReferenceOTU163941	0.87829573	-4.949305479	1.0980438	-4.507384385	6.56E-06	0.032093887	0.032093887	Bacteria	OP3	PBS-25	unclassified	unclassified	unclassified	unclassified	DeNovo	Microbial	OP3
360	OTU	A	RS	New.CleanUp.ReferenceOTU189299	1.168598017	-5.547421702	1.202795104	-4.612108647	3.99E-06	0.019491762	0.019491762	Bacteria	Firmicutes	Clostridia	Clostridiales	Ruminococcaceae	unclassified	unclassified	DeNovo	Microbial	Firmicutes
361	OTU	A	RS	New.CleanUp.ReferenceOTU190921	0.874564219	-4.731796695	1.002140614	-4.721689383	2.34E-06	0.011437402	0.011437402	Bacteria	Firmicutes	Clostridia	Clostridiales	Ruminococcaceae	unclassified	unclassified	DeNovo	Microbial	Firmicutes
362	OTU	A	RS	New.CleanUp.ReferenceOTU191775	1.069209302	-2.044288322	0.437529634	-4.67234254	2.98E-06	0.014561627	0.014561627	Bacteria	MVS-104	unclassified	unclassified	unclassified	unclassified	unclassified	DeNovo	Microbial	MVS-104
363	OTU	A	RS	New.CleanUp.ReferenceOTU195980	1.047855004	-5.175977952	1.117077617	-4.633498938	3.60E-06	0.01758134	0.01758134	Bacteria	Firmicutes	Clostridia	Clostridiales	Veillonellaceae	unclassified	unclassified	DeNovo	Microbial	Firmicutes
364	OTU	A	RS	New.CleanUp.ReferenceOTU196233	0.63646124	-3.319343398	0.729397676	-4.550800622	5.34E-06	0.026133222	0.026133222	Bacteria	Proteobacteria	Deltaproteobacteria	Myxococcales	Myxococcaceae	Anaeromyxobacter	unclassified	DeNovo	Microbial	Proteobacteria.Deltaproteobacteria
365	OTU	A	RS	New.CleanUp.ReferenceOTU197413	3.429054464	-2.312486558	0.316630419	-7.303425122	2.81E-13	1.37E-09	1.37E-09	Bacteria	Acidobacteria	Acidobacteriia	Acidobacteriales	Koribacteraceae	Candidatus Koribacter	unclassified	DeNovo	Microbial	Acidobacteria
366	OTU	A	RS	New.CleanUp.ReferenceOTU215448	1.636530324	-2.28475677	0.399228231	-5.722933877	1.05E-08	5.12E-05	5.12E-05	Bacteria	Proteobacteria	Deltaproteobacteria	Myxococcales	Myxococcaceae	Anaeromyxobacter	unclassified	DeNovo	Microbial	Proteobacteria.Deltaproteobacteria
367	OTU	A	RS	New.CleanUp.ReferenceOTU216282	4.92311685	-1.901360947	0.362740208	-5.241660295	1.59E-07	0.000778186	0.000778186	Bacteria	Acidobacteria	Solibacteres	Solibacterales	Solibacteraceae	Candidatus Solibacter	unclassified	DeNovo	Microbial	Acidobacteria
368	OTU	A	RS	New.CleanUp.ReferenceOTU238959	0.458151963	-4.047028933	0.727374758	-5.56388421	2.64E-08	0.000129015	0.000129015	Bacteria	Proteobacteria	Deltaproteobacteria	Myxococcales	Myxococcaceae	Anaeromyxobacter	unclassified	DeNovo	Microbial	Proteobacteria.Deltaproteobacteria
369	OTU	A	RS	New.CleanUp.ReferenceOTU240609	3.247223517	-2.898945439	0.56015731	-5.175234507	2.28E-07	0.001113086	0.001113086	Bacteria	Acidobacteria	Acidobacteriia	Acidobacteriales	Koribacteraceae	unclassified	unclassified	DeNovo	Microbial	Acidobacteria
370	OTU	A	RS	New.CleanUp.ReferenceOTU242928	1.00063497	-2.310016135	0.478729361	-4.825306994	1.40E-06	0.006835622	0.006835622	Bacteria	Acidobacteria	Solibacteres	Solibacterales	Solibacteraceae	Candidatus Solibacter	unclassified	DeNovo	Microbial	Acidobacteria
371	OTU	A	RS	New.CleanUp.ReferenceOTU245729	1.378334101	-2.551960337	0.50215197	-5.082047843	3.73E-07	0.001825864	0.001825864	Bacteria	Acidobacteria	Solibacteres	Solibacterales	Solibacteraceae	Candidatus Solibacter	unclassified	DeNovo	Microbial	Acidobacteria
372	OTU	A	RS	New.CleanUp.ReferenceOTU259083	2.903773137	-2.75888368	0.5257637	-5.247383336	1.54E-07	0.000754403	0.000754403	unassigned	unassigned	unassigned	unassigned	unassigned	unassigned	unassigned	DeNovo	unassigned	unassigned
373	OTU	A	RS	New.CleanUp.ReferenceOTU260185	17.94289856	-1.828802224	0.289876064	-6.308910781	2.81E-10	1.37E-06	1.37E-06	Bacteria	Proteobacteria	Deltaproteobacteria	Myxococcales	Myxococcaceae	Anaeromyxobacter	unclassified	DeNovo	Microbial	Proteobacteria.Deltaproteobacteria
374	OTU	A	RS	New.CleanUp.ReferenceOTU268784	0.994680648	-3.060379946	0.635736385	-4.813913468	1.48E-06	0.007237342	0.007237342	Bacteria	Proteobacteria	Deltaproteobacteria	Myxococcales	Myxococcaceae	Anaeromyxobacter	unclassified	DeNovo	Microbial	Proteobacteria.Deltaproteobacteria
375	OTU	A	RS	New.CleanUp.ReferenceOTU269556	1.056684848	-3.282342031	0.657679554	-4.990792262	6.01E-07	0.002940462	0.002940462	Bacteria	Acidobacteria	Solibacteres	Solibacterales	AKIW659	unclassified	unclassified	DeNovo	Microbial	Acidobacteria
376	OTU	A	RS	New.CleanUp.ReferenceOTU272012	1.243316482	-5.06827309	0.861341251	-5.884163895	4.00E-09	1.96E-05	1.96E-05	Bacteria	Firmicutes	Clostridia	Clostridiales	Peptococcaceae	Pelotomaculum	unclassified	DeNovo	Microbial	Firmicutes
377	OTU	A	ES	1033426	22.622844	2.47376537	0.506312048	4.885851287	1.03E-06	0.003750638	0.003750638	Bacteria	Actinobacteria	Actinobacteria	Actinomycetales	Nocardioidaceae	Nocardioides	unclassified	Reference	Microbial	Actinobacteria
378	OTU	A	ES	817013	5.757943765	7.526771465	1.223620053	6.151232523	7.69E-10	2.80E-06	2.80E-06	Bacteria	Actinobacteria	Actinobacteria	Actinomycetales	Thermomonosporaceae	Actinomadura	vinacea	Reference	Microbial	Actinobacteria
379	OTU	A	ES	334906	1.881967967	5.613071564	1.098312091	5.110634409	3.21E-07	0.001169369	0.001169369	Bacteria	Actinobacteria	Actinobacteria	Actinomycetales	Thermomonosporaceae	Actinoallomurus	unclassified	Reference	Microbial	Actinobacteria
380	OTU	A	ES	919487	12.36303603	5.493953536	0.641498201	8.564253997	1.09E-17	3.96E-14	3.96E-14	Bacteria	Actinobacteria	Actinobacteria	Actinomycetales	Nocardioidaceae	unclassified	unclassified	Reference	Microbial	Actinobacteria
381	OTU	A	ES	558911	10.74422727	5.013807372	0.632275376	7.929784338	2.20E-15	8.00E-12	8.00E-12	Bacteria	Actinobacteria	Actinobacteria	Actinomycetales	Nocardioidaceae	Kribbella	unclassified	Reference	Microbial	Actinobacteria
382	OTU	A	ES	130872	14.19190805	-2.863072129	0.625114328	-4.580077596	4.65E-06	0.016928142	0.016928142	Bacteria	Firmicutes	Clostridia	OPB54	unclassified	unclassified	unclassified	Reference	Microbial	Firmicutes
383	OTU	A	ES	1084157	28.71688633	1.563975899	0.347045176	4.506548444	6.59E-06	0.023997374	0.023997374	Bacteria	Actinobacteria	Actinobacteria	Actinomycetales	Intrasporangiaceae	Phycicoccus	unclassified	Reference	Microbial	Actinobacteria
384	OTU	A	ES	810959	17.25510809	2.042491425	0.376864426	5.419698136	5.97E-08	0.000217426	0.000217426	Bacteria	Actinobacteria	Actinobacteria	Actinomycetales	Intrasporangiaceae	Phycicoccus	unclassified	Reference	Microbial	Actinobacteria
385	OTU	A	ES	564025	2.697176672	5.299484599	1.136470348	4.663108553	3.11E-06	0.011343677	0.011343677	Bacteria	Actinobacteria	Actinobacteria	Actinomycetales	Micromonosporaceae	unclassified	unclassified	Reference	Microbial	Actinobacteria
386	OTU	A	ES	586356	7.39962356	-3.663323185	0.630222689	-5.812744051	6.15E-09	2.24E-05	2.24E-05	Bacteria	Firmicutes	Clostridia	Clostridiales	unclassified	unclassified	unclassified	Reference	Microbial	Firmicutes
387	OTU	A	ES	770004	32.54343363	-2.4583521	0.540596394	-4.547481502	5.43E-06	0.019773034	0.019773034	Bacteria	Acidobacteria	iii1-8	DS-18	unclassified	unclassified	unclassified	Reference	Microbial	Acidobacteria
388	OTU	A	ES	1033380	23.37389145	4.454857667	0.437665864	10.17867288	2.47E-24	8.99E-21	8.99E-21	Bacteria	Actinobacteria	Actinobacteria	Actinomycetales	Nocardioidaceae	unclassified	unclassified	Reference	Microbial	Actinobacteria
389	OTU	A	ES	864483	3.721976723	2.920658723	0.645078783	4.52760004	5.97E-06	0.021727211	0.021727211	Bacteria	Proteobacteria	Alphaproteobacteria	Rhizobiales	unclassified	unclassified	unclassified	Reference	Microbial	Proteobacteria.Alphaproteobacteria
390	OTU	A	ES	4297391	9.181689379	3.824282701	0.614536918	6.223031667	4.88E-10	1.78E-06	1.78E-06	Bacteria	Actinobacteria	Actinobacteria	Actinomycetales	Intrasporangiaceae	Terracoccus	unclassified	Reference	Microbial	Actinobacteria
391	OTU	A	ES	111050	12.65685083	3.063129963	0.394453172	7.765509769	8.13E-15	2.96E-11	2.96E-11	Bacteria	Actinobacteria	Thermoleophilia	Solirubrobacterales	Conexibacteraceae	unclassified	unclassified	Reference	Microbial	Actinobacteria
392	OTU	A	ES	1015017	14.99049555	3.977766867	0.65730362	6.051643025	1.43E-09	5.22E-06	5.22E-06	Bacteria	Proteobacteria	Deltaproteobacteria	Myxococcales	Nannocystaceae	Nannocystis	unclassified	Reference	Microbial	Proteobacteria.Deltaproteobacteria
393	OTU	A	ES	1081618	5.961451518	3.173603585	0.544424625	5.82928001	5.57E-09	2.03E-05	2.03E-05	Bacteria	Actinobacteria	Thermoleophilia	Solirubrobacterales	Conexibacteraceae	unclassified	unclassified	Reference	Microbial	Actinobacteria
394	OTU	A	ES	1121898	31.79472409	2.649691582	0.294030412	9.011624232	2.03E-19	7.39E-16	7.39E-16	Bacteria	Chloroflexi	Anaerolineae	GCA004	unclassified	unclassified	unclassified	Reference	Microbial	Chloroflexi
395	OTU	A	ES	754410	21.16536245	3.076070094	0.645352964	4.766492549	1.87E-06	0.006827317	0.006827317	Bacteria	Proteobacteria	Alphaproteobacteria	Sphingomonadales	Sphingomonadaceae	unclassified	unclassified	Reference	Microbial	Proteobacteria.Alphaproteobacteria
396	OTU	A	ES	354765	10.54694324	4.374388509	0.605582547	7.22343887	5.07E-13	1.85E-09	1.85E-09	Bacteria	Actinobacteria	Actinobacteria	Actinomycetales	Micromonosporaceae	unclassified	unclassified	Reference	Microbial	Actinobacteria
397	OTU	A	ES	353729	39.54718738	-1.174147614	0.265759889	-4.418076852	9.96E-06	0.036268134	0.036268134	Bacteria	Proteobacteria	Deltaproteobacteria	Myxococcales	Myxococcaceae	Anaeromyxobacter	unclassified	Reference	Microbial	Proteobacteria.Deltaproteobacteria
398	OTU	A	ES	813906	92.23992084	-5.031673414	0.806116673	-6.241867439	4.32E-10	1.57E-06	1.57E-06	Bacteria	Proteobacteria	Betaproteobacteria	Rhodocyclales	Rhodocyclaceae	unclassified	unclassified	Reference	Microbial	Proteobacteria.Betaproteobacteria
399	OTU	A	ES	530591	15.63284236	-2.413499085	0.352945032	-6.838172716	8.02E-12	2.92E-08	2.92E-08	Bacteria	Proteobacteria	Betaproteobacteria	Rhodocyclales	Rhodocyclaceae	unclassified	unclassified	Reference	Microbial	Proteobacteria.Betaproteobacteria
400	OTU	A	ES	106310	3.568787849	3.082752989	0.594983824	5.181238322	2.20E-07	0.000802761	0.000802761	Bacteria	Proteobacteria	Betaproteobacteria	Burkholderiales	Oxalobacteraceae	unclassified	unclassified	Reference	Microbial	Proteobacteria.Betaproteobacteria
401	OTU	A	ES	515383	6.725296254	8.609008279	1.954705677	4.404247853	1.06E-05	0.038660386	0.038660386	Bacteria	Proteobacteria	Alphaproteobacteria	Rhodospirillales	Rhodospirillaceae	unclassified	unclassified	Reference	Microbial	Proteobacteria.Alphaproteobacteria
402	OTU	A	ES	531901	298.0990775	-2.45289064	0.345605678	-7.097367885	1.27E-12	4.63E-09	4.63E-09	Bacteria	Proteobacteria	Betaproteobacteria	Rhodocyclales	Rhodocyclaceae	unclassified	unclassified	Reference	Microbial	Proteobacteria.Betaproteobacteria
403	OTU	A	ES	1081815	33.35427669	2.184392922	0.458204453	4.767288727	1.87E-06	0.006800402	0.006800402	Bacteria	Actinobacteria	Actinobacteria	Actinomycetales	Micrococcaceae	unclassified	unclassified	Reference	Microbial	Actinobacteria
404	OTU	A	ES	637420	8.824968892	2.671324232	0.373174113	7.158385694	8.16E-13	2.97E-09	2.97E-09	Bacteria	Chloroflexi	Anaerolineae	GCA004	unclassified	unclassified	unclassified	Reference	Microbial	Chloroflexi
405	OTU	A	ES	332725	65.03505862	4.497797552	0.45775264	9.825825477	8.72E-23	3.17E-19	3.17E-19	Bacteria	Actinobacteria	Actinobacteria	Actinomycetales	Thermomonosporaceae	unclassified	unclassified	Reference	Microbial	Actinobacteria
406	OTU	A	ES	555384	2.827153171	5.91617053	1.245460142	4.750188571	2.03E-06	0.007401529	0.007401529	Bacteria	Actinobacteria	Actinobacteria	Actinomycetales	Streptosporangiaceae	Nonomuraea	unclassified	Reference	Microbial	Actinobacteria
407	OTU	A	ES	137882	3.692860974	-4.169234366	0.668047697	-6.240923192	4.35E-10	1.58E-06	1.58E-06	Bacteria	Firmicutes	Clostridia	Clostridiales	Veillonellaceae	BSV43	unclassified	Reference	Microbial	Firmicutes
408	OTU	A	ES	179879	1288.200518	-1.629951074	0.269520166	-6.047603406	1.47E-09	5.35E-06	5.35E-06	Bacteria	Proteobacteria	Deltaproteobacteria	Myxococcales	Myxococcaceae	Anaeromyxobacter	unclassified	Reference	Microbial	Proteobacteria.Deltaproteobacteria
409	OTU	A	ES	833216	16.48071139	-3.055676946	0.675379207	-4.524387065	6.06E-06	0.02205988	0.02205988	Bacteria	Firmicutes	Clostridia	Clostridiales	Lachnospiraceae	Coprococcus	unclassified	Reference	Microbial	Firmicutes
410	OTU	A	ES	1074016	12.96973264	4.993553482	0.832572118	5.997742871	2.00E-09	7.29E-06	7.29E-06	Bacteria	Proteobacteria	Betaproteobacteria	Burkholderiales	Oxalobacteraceae	unclassified	unclassified	Reference	Microbial	Proteobacteria.Betaproteobacteria
411	OTU	A	ES	658233	12.71932222	2.17927162	0.489117152	4.45552075	8.37E-06	0.030479825	0.030479825	Bacteria	Proteobacteria	Gammaproteobacteria	Methylococcales	Crenotrichaceae	Crenothrix	unclassified	Reference	Microbial	Proteobacteria.Gammaproteobacteria
412	OTU	A	ES	112867	95.57278482	2.049885723	0.228541176	8.969437207	2.98E-19	1.09E-15	1.09E-15	Bacteria	Chloroflexi	Ellin6529	unclassified	unclassified	unclassified	unclassified	Reference	Microbial	Chloroflexi
413	OTU	A	ES	3430519	47.9515521	-1.823771931	0.365230373	-4.99348375	5.93E-07	0.002159698	0.002159698	Bacteria	Proteobacteria	Deltaproteobacteria	Myxococcales	Myxococcaceae	Anaeromyxobacter	unclassified	Reference	Microbial	Proteobacteria.Deltaproteobacteria
414	OTU	A	ES	256507	3.815748964	6.343995724	0.721413603	8.793839898	1.45E-18	5.26E-15	5.26E-15	Bacteria	Actinobacteria	Actinobacteria	Actinomycetales	Thermomonosporaceae	unclassified	unclassified	Reference	Microbial	Actinobacteria
415	OTU	A	ES	1060353	6.037617251	3.192195762	0.607379938	5.255681928	1.47E-07	0.000537111	0.000537111	Bacteria	Actinobacteria	Thermoleophilia	Solirubrobacterales	Patulibacteraceae	unclassified	unclassified	Reference	Microbial	Actinobacteria
416	OTU	A	ES	940737	439.0048998	1.476723617	0.28554362	5.171621824	2.32E-07	0.000845202	0.000845202	Bacteria	Proteobacteria	Betaproteobacteria	Burkholderiales	Comamonadaceae	unclassified	unclassified	Reference	Microbial	Proteobacteria.Betaproteobacteria
417	OTU	A	ES	7346	104.9741056	2.723908258	0.554894293	4.90887777	9.16E-07	0.003336037	0.003336037	Bacteria	Proteobacteria	Betaproteobacteria	Burkholderiales	Oxalobacteraceae	unclassified	unclassified	Reference	Microbial	Proteobacteria.Betaproteobacteria
418	OTU	A	ES	4480593	106.1291708	-1.940355945	0.314383627	-6.171937018	6.75E-10	2.46E-06	2.46E-06	Bacteria	Proteobacteria	Deltaproteobacteria	Myxococcales	Myxococcaceae	Anaeromyxobacter	unclassified	Reference	Microbial	Proteobacteria.Deltaproteobacteria
419	OTU	A	ES	778968	3.200827443	3.103024456	0.670284962	4.629410817	3.67E-06	0.013355491	0.013355491	Bacteria	Actinobacteria	Actinobacteria	Actinomycetales	Nocardioidaceae	unclassified	unclassified	Reference	Microbial	Actinobacteria
420	OTU	A	ES	1074625	15.74859352	2.060602623	0.453095205	4.547835863	5.42E-06	0.019739778	0.019739778	Bacteria	Actinobacteria	Actinobacteria	Actinomycetales	Cellulomonadaceae	Actinotalea	unclassified	Reference	Microbial	Actinobacteria
421	OTU	A	ES	583086	16.02475761	-7.227324331	0.995439764	-7.260433624	3.86E-13	1.41E-09	1.41E-09	Bacteria	Firmicutes	Clostridia	Clostridiales	Veillonellaceae	Sporomusa	unclassified	Reference	Microbial	Firmicutes
422	OTU	A	ES	750320	5.237947441	3.903774382	0.874648123	4.463251314	8.07E-06	0.029400146	0.029400146	Bacteria	Proteobacteria	Deltaproteobacteria	Myxococcales	Polyangiaceae	Sorangium	cellulosum	Reference	Microbial	Proteobacteria.Deltaproteobacteria
423	OTU	A	ES	4306228	91.01242215	-2.349277427	0.417875159	-5.621959998	1.89E-08	6.88E-05	6.88E-05	Bacteria	Acidobacteria	Acidobacteriia	Acidobacteriales	Koribacteraceae	Candidatus Koribacter	unclassified	Reference	Microbial	Acidobacteria
424	OTU	A	ES	236435	20.19091137	-2.197405283	0.462130273	-4.754947714	1.98E-06	0.007229289	0.007229289	Bacteria	Proteobacteria	Betaproteobacteria	Rhodocyclales	Rhodocyclaceae	unclassified	unclassified	Reference	Microbial	Proteobacteria.Betaproteobacteria
425	OTU	A	ES	813217	5.173399876	-5.983625654	1.248665762	-4.792015476	1.65E-06	0.006013458	0.006013458	Bacteria	Proteobacteria	Gammaproteobacteria	Enterobacteriales	Enterobacteriaceae	unclassified	unclassified	Reference	Microbial	Proteobacteria.Gammaproteobacteria
426	OTU	A	ES	140200	3.062696466	-4.522048509	0.850058053	-5.31969375	1.04E-07	0.000378557	0.000378557	Bacteria	Firmicutes	Clostridia	Clostridiales	Veillonellaceae	BSV43	unclassified	Reference	Microbial	Firmicutes
427	OTU	A	ES	277231	0.770761179	6.078316766	1.191175945	5.102786699	3.35E-07	0.001218934	0.001218934	Bacteria	Actinobacteria	Actinobacteria	Actinomycetales	Nocardioidaceae	Actinopolymorpha	unclassified	Reference	Microbial	Actinobacteria
428	OTU	A	ES	219743	9.455710043	4.392407515	0.6784563	6.474120018	9.54E-11	3.47E-07	3.47E-07	Bacteria	Actinobacteria	Actinobacteria	Actinomycetales	Micromonosporaceae	Catellatospora	unclassified	Reference	Microbial	Actinobacteria
429	OTU	A	ES	954340	10.88800315	4.739943243	0.595037769	7.965785514	1.64E-15	5.98E-12	5.98E-12	Bacteria	Actinobacteria	Actinobacteria	Actinomycetales	Nocardioidaceae	unclassified	unclassified	Reference	Microbial	Actinobacteria
430	OTU	A	ES	206278	42.01746582	2.501699304	0.288070574	8.684327826	3.81E-18	1.39E-14	1.39E-14	Bacteria	Chloroflexi	Ellin6529	unclassified	unclassified	unclassified	unclassified	Reference	Microbial	Chloroflexi
431	OTU	A	ES	274025	21.51876928	3.756956789	0.641649832	5.855151213	4.77E-09	1.74E-05	1.74E-05	Bacteria	Proteobacteria	Deltaproteobacteria	Myxococcales	unclassified	unclassified	unclassified	Reference	Microbial	Proteobacteria.Deltaproteobacteria
432	OTU	A	ES	547017	6.716792374	-3.118330846	0.682106025	-4.571621905	4.84E-06	0.017625954	0.017625954	Bacteria	Firmicutes	Clostridia	Clostridiales	Veillonellaceae	unclassified	unclassified	Reference	Microbial	Firmicutes
433	OTU	A	ES	829373	11.17847967	7.011306182	0.987082737	7.103058252	1.22E-12	4.44E-09	4.44E-09	Bacteria	Actinobacteria	Actinobacteria	Actinomycetales	Actinosynnemataceae	Lentzea	unclassified	Reference	Microbial	Actinobacteria
434	OTU	A	ES	688259	10.11317372	2.90011224	0.508349439	5.70495808	1.16E-08	4.24E-05	4.24E-05	Bacteria	Actinobacteria	Actinobacteria	Actinomycetales	Micromonosporaceae	unclassified	unclassified	Reference	Microbial	Actinobacteria
435	OTU	A	ES	547806	1.481939312	6.077166739	1.264208375	4.807092613	1.53E-06	0.005577397	0.005577397	Bacteria	Actinobacteria	Actinobacteria	Actinomycetales	Actinosynnemataceae	Lentzea	unclassified	Reference	Microbial	Actinobacteria
436	OTU	A	ES	687940	5.20650956	-5.006798752	1.109350422	-4.513270698	6.38E-06	0.023248875	0.023248875	Bacteria	Proteobacteria	Gammaproteobacteria	Enterobacteriales	Enterobacteriaceae	Erwinia	unclassified	Reference	Microbial	Proteobacteria.Gammaproteobacteria
437	OTU	A	ES	562868	169.6835242	-10.6769392	1.678855642	-6.359652928	2.02E-10	7.36E-07	7.36E-07	Bacteria	Proteobacteria	Epsilonproteobacteria	Campylobacterales	Campylobacteraceae	Sulfurospirillum	unclassified	Reference	Microbial	Proteobacteria.Epsilonproteobacteria
438	OTU	A	ES	17991	7.242211252	5.944426283	1.321507808	4.498215029	6.85E-06	0.024957304	0.024957304	Bacteria	Actinobacteria	Actinobacteria	Actinomycetales	Micromonosporaceae	Actinoplanes	unclassified	Reference	Microbial	Actinobacteria
439	OTU	A	ES	527719	2.505107645	-2.725411748	0.620137351	-4.394851791	1.11E-05	0.040370971	0.040370971	Bacteria	Proteobacteria	Deltaproteobacteria	Desulfuromonadales	Geobacteraceae	Geobacter	unclassified	Reference	Microbial	Proteobacteria.Deltaproteobacteria
440	OTU	A	ES	839235	253.1034871	-7.618826082	1.128733202	-6.749891	1.48E-11	5.39E-08	5.39E-08	Bacteria	Proteobacteria	Gammaproteobacteria	Aeromonadales	Aeromonadaceae	unclassified	unclassified	Reference	Microbial	Proteobacteria.Gammaproteobacteria
441	OTU	A	ES	250148	74.31511054	2.533490598	0.401186895	6.314988427	2.70E-10	9.84E-07	9.84E-07	Bacteria	Actinobacteria	Actinobacteria	Actinomycetales	Kineosporiaceae	unclassified	unclassified	Reference	Microbial	Actinobacteria
442	OTU	A	ES	533198	5.127084547	2.522431098	0.573131276	4.401140198	1.08E-05	0.039218336	0.039218336	Bacteria	Proteobacteria	Betaproteobacteria	Burkholderiales	Oxalobacteraceae	unclassified	unclassified	Reference	Microbial	Proteobacteria.Betaproteobacteria
443	OTU	A	ES	243185	3.044198082	-7.779183075	1.543688545	-5.039347543	4.67E-07	0.001701257	0.001701257	Bacteria	Proteobacteria	Gammaproteobacteria	Enterobacteriales	Enterobacteriaceae	unclassified	unclassified	Reference	Microbial	Proteobacteria.Gammaproteobacteria
444	OTU	A	ES	4480305	19.21673384	-4.321529352	0.841611969	-5.134824016	2.82E-07	0.001028531	0.001028531	Bacteria	Firmicutes	Clostridia	Clostridiales	Veillonellaceae	Sporomusa	unclassified	Reference	Microbial	Firmicutes
445	OTU	A	ES	584331	1.580522215	3.305181895	0.722908016	4.572064248	4.83E-06	0.017588777	0.017588777	Bacteria	Actinobacteria	Actinobacteria	Actinomycetales	Streptomycetaceae	Streptomyces	unclassified	Reference	Microbial	Actinobacteria
446	OTU	A	ES	1106130	4.114494782	3.916767767	0.629672081	6.220329413	4.96E-10	1.81E-06	1.81E-06	Bacteria	Actinobacteria	Actinobacteria	Actinomycetales	Streptomycetaceae	Streptomyces	unclassified	Reference	Microbial	Actinobacteria
447	OTU	A	ES	535678	116.2140352	3.903019328	0.480255275	8.126968158	4.40E-16	1.60E-12	1.60E-12	Bacteria	Actinobacteria	Actinobacteria	Actinomycetales	Streptomycetaceae	Streptomyces	unclassified	Reference	Microbial	Actinobacteria
448	OTU	A	ES	4344472	3.660733756	-3.544315646	0.535022572	-6.624609566	3.48E-11	1.27E-07	1.27E-07	Bacteria	Acidobacteria	Holophagae	Holophagales	Holophagaceae	unclassified	unclassified	Reference	Microbial	Acidobacteria
449	OTU	A	ES	1108685	3.803175555	-5.671949584	1.207321043	-4.697962994	2.63E-06	0.009570048	0.009570048	Bacteria	Nitrospirae	Nitrospira	Nitrospirales	0319-6A21	unclassified	unclassified	Reference	Microbial	Nitrospirae
450	OTU	A	ES	190663	20.2643513	2.117331148	0.43922255	4.820633973	1.43E-06	0.005211801	0.005211801	Bacteria	Actinobacteria	Actinobacteria	Actinomycetales	Kineosporiaceae	unclassified	unclassified	Reference	Microbial	Actinobacteria
451	OTU	A	ES	996116	86.21265639	3.926873981	0.360699093	10.88684184	1.33E-27	4.85E-24	4.85E-24	Bacteria	Actinobacteria	Actinobacteria	Actinomycetales	Nocardioidaceae	unclassified	unclassified	Reference	Microbial	Actinobacteria
452	OTU	A	ES	4430284	3.751502711	-3.979903405	0.842510868	-4.72386002	2.31E-06	0.008427942	0.008427942	Bacteria	Proteobacteria	Deltaproteobacteria	Desulfuromonadales	Geobacteraceae	Geobacter	unclassified	Reference	Microbial	Proteobacteria.Deltaproteobacteria
453	OTU	A	ES	4304971	1.343876183	-6.656454581	1.265297547	-5.260782016	1.43E-07	0.000522423	0.000522423	Bacteria	Firmicutes	Clostridia	Clostridiales	unclassified	unclassified	unclassified	Reference	Microbial	Firmicutes
454	OTU	A	ES	1117497	1.608759805	5.810520877	1.322356365	4.394065798	1.11E-05	0.040517294	0.040517294	Bacteria	Actinobacteria	Actinobacteria	Actinomycetales	Streptomycetaceae	Streptomyces	unclassified	Reference	Microbial	Actinobacteria
455	OTU	A	ES	583051	80.70251149	-2.567492212	0.374360789	-6.858336365	6.97E-12	2.54E-08	2.54E-08	Bacteria	Proteobacteria	Deltaproteobacteria	Myxococcales	Myxococcaceae	Anaeromyxobacter	unclassified	Reference	Microbial	Proteobacteria.Deltaproteobacteria
456	OTU	A	ES	792868	80.90922177	2.453608227	0.370053006	6.63042372	3.35E-11	1.22E-07	1.22E-07	Bacteria	Proteobacteria	Betaproteobacteria	Burkholderiales	Oxalobacteraceae	unclassified	unclassified	Reference	Microbial	Proteobacteria.Betaproteobacteria
457	OTU	A	ES	1037355	225.529725	3.42065122	0.510024759	6.706833661	1.99E-11	7.24E-08	7.24E-08	Bacteria	Actinobacteria	Actinobacteria	Actinomycetales	Streptomycetaceae	Streptomyces	unclassified	Reference	Microbial	Actinobacteria
458	OTU	A	ES	1087325	85.55297726	2.371625387	0.50972872	4.652720738	3.28E-06	0.011930601	0.011930601	Bacteria	Actinobacteria	Actinobacteria	Actinomycetales	Streptomycetaceae	Streptomyces	unclassified	Reference	Microbial	Actinobacteria
459	OTU	A	ES	4418945	15.92780688	-1.423432161	0.319113791	-4.460578649	8.17E-06	0.029769218	0.029769218	Bacteria	Bacteroidetes	Bacteroidia	Bacteroidales	unclassified	unclassified	unclassified	Reference	Microbial	Bacteroidetes
460	OTU	A	ES	268040	9.901329976	4.677072359	0.609107361	7.678568111	1.61E-14	5.86E-11	5.86E-11	Bacteria	Actinobacteria	Actinobacteria	Actinomycetales	Streptomycetaceae	Streptomyces	unclassified	Reference	Microbial	Actinobacteria
461	OTU	A	ES	822670	5.901541117	5.351565191	1.113729258	4.805086292	1.55E-06	0.00563362	0.00563362	Bacteria	Actinobacteria	Actinobacteria	Actinomycetales	Nocardioidaceae	unclassified	unclassified	Reference	Microbial	Actinobacteria
462	OTU	A	ES	565375	10.68068431	-2.714611632	0.41210949	-6.58711264	4.48E-11	1.63E-07	1.63E-07	Bacteria	Proteobacteria	Deltaproteobacteria	Myxococcales	unclassified	unclassified	unclassified	Reference	Microbial	Proteobacteria.Deltaproteobacteria
463	OTU	A	ES	143744	25.55973415	-2.193738027	0.388684351	-5.644009135	1.66E-08	6.05E-05	6.05E-05	Bacteria	Bacteroidetes	Bacteroidia	Bacteroidales	unclassified	unclassified	unclassified	Reference	Microbial	Bacteroidetes
464	OTU	A	ES	1058954	172.534596	-2.804244496	0.591830991	-4.7382522	2.16E-06	0.007851038	0.007851038	Bacteria	Proteobacteria	Betaproteobacteria	Rhodocyclales	Rhodocyclaceae	unclassified	unclassified	Reference	Microbial	Proteobacteria.Betaproteobacteria
465	OTU	A	ES	148273	7.138186835	-2.833283013	0.538859534	-5.257924994	1.46E-07	0.000530603	0.000530603	Bacteria	Proteobacteria	Deltaproteobacteria	Myxococcales	Myxococcaceae	Anaeromyxobacter	unclassified	Reference	Microbial	Proteobacteria.Deltaproteobacteria
466	OTU	A	ES	837069	104.3270908	5.651484886	0.6944313	8.138292274	4.01E-16	1.46E-12	1.46E-12	Bacteria	Actinobacteria	Actinobacteria	Actinomycetales	Streptomycetaceae	Streptomyces	unclassified	Reference	Microbial	Actinobacteria
467	OTU	A	ES	516593	2.599875898	4.474161406	0.883877263	5.061971377	4.15E-07	0.001511224	0.001511224	Bacteria	Actinobacteria	Actinobacteria	Actinomycetales	Nocardioidaceae	unclassified	unclassified	Reference	Microbial	Actinobacteria
468	OTU	A	ES	549557	3.934607162	4.039844066	0.606374349	6.662293797	2.70E-11	9.82E-08	9.82E-08	Bacteria	Actinobacteria	Actinobacteria	Actinomycetales	Nocardioidaceae	unclassified	unclassified	Reference	Microbial	Actinobacteria
469	OTU	A	ES	3116297	631.7892886	-5.517655755	0.489174197	-11.27953149	1.66E-29	6.03E-26	6.03E-26	Bacteria	Proteobacteria	Deltaproteobacteria	Myxococcales	unclassified	unclassified	unclassified	Reference	Microbial	Proteobacteria.Deltaproteobacteria
470	OTU	A	ES	236466	3.296044304	3.705861405	0.79413699	4.666526622	3.06E-06	0.011156683	0.011156683	Bacteria	Actinobacteria	Actinobacteria	Actinomycetales	Microbacteriaceae	Agromyces	unclassified	Reference	Microbial	Actinobacteria
471	OTU	A	ES	575785	3.488207668	5.436308183	1.177307689	4.617576385	3.88E-06	0.014139984	0.014139984	Bacteria	Actinobacteria	Actinobacteria	Actinomycetales	Streptomycetaceae	Streptomyces	unclassified	Reference	Microbial	Actinobacteria
472	OTU	A	ES	579412	2.820122369	3.860705125	0.676838266	5.704029044	1.17E-08	4.26E-05	4.26E-05	Bacteria	Actinobacteria	Actinobacteria	Actinomycetales	Thermomonosporaceae	Actinomadura	unclassified	Reference	Microbial	Actinobacteria
473	OTU	A	ES	141414	1.965264282	3.342853996	0.555647835	6.016137897	1.79E-09	6.51E-06	6.51E-06	Bacteria	Chloroflexi	Anaerolineae	GCA004	unclassified	unclassified	unclassified	Reference	Microbial	Chloroflexi
474	OTU	A	ES	72153	8.74256137	3.807866524	0.845704943	4.502594616	6.71E-06	0.024448328	0.024448328	Bacteria	Proteobacteria	Alphaproteobacteria	Sphingomonadales	Sphingomonadaceae	unclassified	unclassified	Reference	Microbial	Proteobacteria.Alphaproteobacteria
475	OTU	A	ES	819185	1.521587201	-4.881610091	0.867201993	-5.629149992	1.81E-08	6.60E-05	6.60E-05	Bacteria	Proteobacteria	Deltaproteobacteria	Myxococcales	Polyangiaceae	unclassified	unclassified	Reference	Microbial	Proteobacteria.Deltaproteobacteria
476	OTU	A	ES	909520	59.67125073	-3.052410592	0.322024804	-9.478805827	2.57E-21	9.37E-18	9.37E-18	Bacteria	Proteobacteria	Deltaproteobacteria	Myxococcales	Myxococcaceae	Anaeromyxobacter	unclassified	Reference	Microbial	Proteobacteria.Deltaproteobacteria
477	OTU	A	ES	1062748	25.42334358	2.225834854	0.447949416	4.96894242	6.73E-07	0.00245176	0.00245176	Bacteria	Actinobacteria	Actinobacteria	Actinomycetales	Mycobacteriaceae	Mycobacterium	unclassified	Reference	Microbial	Actinobacteria
478	OTU	A	ES	565822	28.5343455	-3.402057787	0.575629207	-5.910154912	3.42E-09	1.24E-05	1.24E-05	Bacteria	Firmicutes	Clostridia	OPB54	unclassified	unclassified	unclassified	Reference	Microbial	Firmicutes
479	OTU	A	ES	922761	374.2893338	-4.598191696	0.86625525	-5.308125629	1.11E-07	0.000403382	0.000403382	Bacteria	Proteobacteria	Gammaproteobacteria	Enterobacteriales	Enterobacteriaceae	unclassified	unclassified	Reference	Microbial	Proteobacteria.Gammaproteobacteria
480	OTU	A	ES	966091	41.72641321	1.749643652	0.39686088	4.408707789	1.04E-05	0.037872874	0.037872874	Bacteria	Actinobacteria	Actinobacteria	Actinomycetales	Geodermatophilaceae	unclassified	unclassified	Reference	Microbial	Actinobacteria
481	OTU	A	ES	920852	3.46857077	3.359409038	0.747461721	4.494422849	6.98E-06	0.025406187	0.025406187	Bacteria	Actinobacteria	Actinobacteria	Actinomycetales	Streptomycetaceae	Streptomyces	unclassified	Reference	Microbial	Actinobacteria
482	OTU	A	ES	New.ReferenceOTU585	1.126174216	5.37929154	1.159433868	4.63958462	3.49E-06	0.012714592	0.012714592	Bacteria	Actinobacteria	Actinobacteria	Actinomycetales	Streptomycetaceae	Streptomyces	unclassified	DeNovo	Microbial	Actinobacteria
483	OTU	A	ES	New.ReferenceOTU147	42.88978983	4.843666226	0.492037446	9.844100825	7.27E-23	2.65E-19	2.65E-19	Bacteria	Actinobacteria	Actinobacteria	Actinomycetales	Thermomonosporaceae	unclassified	unclassified	DeNovo	Microbial	Actinobacteria
484	OTU	A	ES	New.ReferenceOTU299	8.214917859	1.747003192	0.355997342	4.907348977	9.23E-07	0.003362137	0.003362137	Bacteria	Chloroflexi	Anaerolineae	SBR1031	SHA-31	unclassified	unclassified	DeNovo	Microbial	Chloroflexi
485	OTU	A	ES	New.ReferenceOTU1087	40.91309151	2.387977654	0.295907231	8.070021281	7.03E-16	2.56E-12	2.56E-12	Bacteria	Chloroflexi	Anaerolineae	GCA004	unclassified	unclassified	unclassified	DeNovo	Microbial	Chloroflexi
486	OTU	A	ES	New.ReferenceOTU1081	2.183738865	2.631729295	0.57735029	4.558288683	5.16E-06	0.018782566	0.018782566	Bacteria	Chloroflexi	Anaerolineae	Anaerolineales	Anaerolinaceae	Anaerolinea	unclassified	DeNovo	Microbial	Chloroflexi
487	OTU	A	ES	New.ReferenceOTU1071	2.064947382	-5.524738734	0.898896203	-6.146136471	7.94E-10	2.89E-06	2.89E-06	Bacteria	Bacteroidetes	Bacteroidia	Bacteroidales	unclassified	unclassified	unclassified	DeNovo	Microbial	Bacteroidetes
488	OTU	A	ES	New.ReferenceOTU1075	3.033323456	3.148933085	0.646208472	4.872936862	1.10E-06	0.004004429	0.004004429	Bacteria	Actinobacteria	Thermoleophilia	Solirubrobacterales	Conexibacteraceae	unclassified	unclassified	DeNovo	Microbial	Actinobacteria
489	OTU	A	ES	New.ReferenceOTU1414	20.75220195	3.119444205	0.388450398	8.030482715	9.71E-16	3.54E-12	3.54E-12	Bacteria	Chloroflexi	Anaerolineae	GCA004	unclassified	unclassified	unclassified	DeNovo	Microbial	Chloroflexi
490	OTU	A	ES	New.ReferenceOTU1306	11.1237285	-2.576218233	0.383003781	-6.726351955	1.74E-11	6.34E-08	6.34E-08	Bacteria	Proteobacteria	Deltaproteobacteria	Myxococcales	Cystobacterineae	unclassified	unclassified	DeNovo	Microbial	Proteobacteria.Deltaproteobacteria
491	OTU	A	ES	New.ReferenceOTU118	3.352933428	-1.664730716	0.382108507	-4.356696293	1.32E-05	0.04808907	0.04808907	Bacteria	Proteobacteria	Deltaproteobacteria	Myxococcales	Myxococcaceae	Anaeromyxobacter	unclassified	DeNovo	Microbial	Proteobacteria.Deltaproteobacteria
492	OTU	A	ES	New.ReferenceOTU449	273.7248423	-2.870592535	0.432169488	-6.642284137	3.09E-11	1.12E-07	1.12E-07	Bacteria	Proteobacteria	Gammaproteobacteria	unclassified	unclassified	unclassified	unclassified	DeNovo	Microbial	Proteobacteria.Gammaproteobacteria
493	OTU	A	ES	New.ReferenceOTU847	9.00859641	2.625839799	0.376426646	6.975701184	3.04E-12	1.11E-08	1.11E-08	Bacteria	Chloroflexi	Anaerolineae	GCA004	unclassified	unclassified	unclassified	DeNovo	Microbial	Chloroflexi
494	OTU	A	ES	New.ReferenceOTU1246	8.597456576	-2.991281443	0.481834543	-6.208109167	5.36E-10	1.95E-06	1.95E-06	Bacteria	Proteobacteria	Deltaproteobacteria	Myxococcales	Myxococcaceae	Anaeromyxobacter	unclassified	DeNovo	Microbial	Proteobacteria.Deltaproteobacteria
495	OTU	A	ES	New.ReferenceOTU1423	4.426601218	2.132241814	0.458560878	4.649855485	3.32E-06	0.012097547	0.012097547	Bacteria	Chloroflexi	Anaerolineae	GCA004	unclassified	unclassified	unclassified	DeNovo	Microbial	Chloroflexi
496	OTU	A	ES	New.ReferenceOTU438	164.5304579	-2.190416249	0.310187721	-7.06158272	1.65E-12	6.00E-09	6.00E-09	Bacteria	Proteobacteria	Deltaproteobacteria	Myxococcales	Myxococcaceae	Anaeromyxobacter	unclassified	DeNovo	Microbial	Proteobacteria.Deltaproteobacteria
497	OTU	A	ES	New.ReferenceOTU435	8.842450939	3.556199337	0.425555903	8.356597361	6.46E-17	2.35E-13	2.35E-13	Bacteria	Chloroflexi	Anaerolineae	GCA004	unclassified	unclassified	unclassified	DeNovo	Microbial	Chloroflexi
498	OTU	A	ES	New.ReferenceOTU431	7.102402482	2.673237578	0.45206473	5.913395579	3.35E-09	1.22E-05	1.22E-05	Bacteria	Actinobacteria	Actinobacteria	Actinomycetales	Nocardioidaceae	unclassified	unclassified	DeNovo	Microbial	Actinobacteria
499	OTU	A	ES	New.ReferenceOTU768	17.73529153	-6.039114842	0.889165967	-6.791887082	1.11E-11	4.03E-08	4.03E-08	Bacteria	Verrucomicrobia	Opitutae	Opitutales	Opitutaceae	Opitutus	unclassified	DeNovo	Microbial	Verrucomicrobia
500	OTU	A	ES	New.ReferenceOTU587	5.456242379	3.249253387	0.535302873	6.069934517	1.28E-09	4.66E-06	4.66E-06	Bacteria	Proteobacteria	Betaproteobacteria	Burkholderiales	unclassified	unclassified	unclassified	DeNovo	Microbial	Proteobacteria.Betaproteobacteria
501	OTU	A	ES	New.ReferenceOTU957	17.04294329	1.379643972	0.285908238	4.825478216	1.40E-06	0.005086699	0.005086699	Bacteria	Chloroflexi	Anaerolineae	GCA004	unclassified	unclassified	unclassified	DeNovo	Microbial	Chloroflexi
502	OTU	A	ES	New.ReferenceOTU638	7.779870429	7.096083458	1.269901625	5.587900134	2.30E-08	8.37E-05	8.37E-05	Bacteria	Actinobacteria	Actinobacteria	Actinomycetales	Streptomycetaceae	Streptomyces	unclassified	DeNovo	Microbial	Actinobacteria
503	OTU	A	ES	New.ReferenceOTU413	6.58408649	3.083674031	0.454635625	6.782737339	1.18E-11	4.29E-08	4.29E-08	unassigned	unassigned	unassigned	unassigned	unassigned	unassigned	unassigned	DeNovo	unassigned	unassigned
504	OTU	A	ES	New.ReferenceOTU414	4.342230379	2.609836537	0.451305798	5.782856214	7.34E-09	2.67E-05	2.67E-05	Bacteria	Chloroflexi	Anaerolineae	GCA004	unclassified	unclassified	unclassified	DeNovo	Microbial	Chloroflexi
505	OTU	A	ES	New.ReferenceOTU1515	4.459163624	-3.058273731	0.630321425	-4.851927304	1.22E-06	0.00445298	0.00445298	Bacteria	Proteobacteria	Deltaproteobacteria	Myxococcales	Myxococcaceae	Anaeromyxobacter	unclassified	DeNovo	Microbial	Proteobacteria.Deltaproteobacteria
506	OTU	A	ES	New.ReferenceOTU399	4.345984645	-3.174874014	0.613554515	-5.174558958	2.28E-07	0.000832015	0.000832015	Bacteria	Proteobacteria	Deltaproteobacteria	Myxococcales	Myxococcaceae	Anaeromyxobacter	unclassified	DeNovo	Microbial	Proteobacteria.Deltaproteobacteria
507	OTU	A	ES	New.ReferenceOTU571	5.545687207	2.111745267	0.385077158	5.483953604	4.16E-08	0.000151479	0.000151479	Bacteria	Chloroflexi	Anaerolineae	GCA004	unclassified	unclassified	unclassified	DeNovo	Microbial	Chloroflexi
508	OTU	A	ES	New.ReferenceOTU11	91.30370473	2.528125659	0.280166474	9.023655192	1.82E-19	6.63E-16	6.63E-16	Bacteria	Chloroflexi	Anaerolineae	GCA004	unclassified	unclassified	unclassified	DeNovo	Microbial	Chloroflexi
509	OTU	A	ES	New.ReferenceOTU1203	13.95878687	-2.320453628	0.397018513	-5.8446988	5.07E-09	1.85E-05	1.85E-05	unassigned	unassigned	unassigned	unassigned	unassigned	unassigned	unassigned	DeNovo	unassigned	unassigned
510	OTU	A	ES	New.ReferenceOTU507	0.704250783	-5.11145562	1.028567425	-4.969490084	6.71E-07	0.002444846	0.002444846	Bacteria	Proteobacteria	Deltaproteobacteria	Myxococcales	unclassified	unclassified	unclassified	DeNovo	Microbial	Proteobacteria.Deltaproteobacteria
511	OTU	A	ES	New.ReferenceOTU501	30.53304195	-1.590118131	0.331580256	-4.79557543	1.62E-06	0.005907634	0.005907634	Bacteria	Proteobacteria	Deltaproteobacteria	Myxococcales	Cystobacterineae	unclassified	unclassified	DeNovo	Microbial	Proteobacteria.Deltaproteobacteria
512	OTU	A	ES	New.ReferenceOTU212	2.89894131	2.716825151	0.623759058	4.355568254	1.33E-05	0.048337408	0.048337408	Bacteria	Planctomycetes	Phycisphaerae	WD2101	unclassified	unclassified	unclassified	DeNovo	Microbial	Planctomycetes
513	OTU	A	ES	New.ReferenceOTU1211	55.26578331	2.246790106	0.392219112	5.728405466	1.01E-08	3.69E-05	3.69E-05	Bacteria	Chloroflexi	Chloroflexi	[Roseiflexales]	[Kouleothrixaceae]	unclassified	unclassified	DeNovo	Microbial	Chloroflexi
514	OTU	A	ES	New.ReferenceOTU379	20.68736616	-5.938649189	0.855280415	-6.943511256	3.82E-12	1.39E-08	1.39E-08	Bacteria	Proteobacteria	Deltaproteobacteria	Myxococcales	Myxococcaceae	Anaeromyxobacter	unclassified	DeNovo	Microbial	Proteobacteria.Deltaproteobacteria
515	OTU	A	ES	New.ReferenceOTU524	4.261462988	-6.403305272	0.870291033	-7.357659716	1.87E-13	6.82E-10	6.82E-10	Bacteria	Proteobacteria	Deltaproteobacteria	Myxococcales	Myxococcaceae	Anaeromyxobacter	unclassified	DeNovo	Microbial	Proteobacteria.Deltaproteobacteria
516	OTU	A	ES	New.ReferenceOTU235	73.9094277	2.534432401	0.320315217	7.912307213	2.53E-15	9.20E-12	9.20E-12	Bacteria	Chloroflexi	Anaerolineae	GCA004	unclassified	unclassified	unclassified	DeNovo	Microbial	Chloroflexi
517	OTU	A	ES	New.ReferenceOTU754	13.32274117	2.356866757	0.349050666	6.75221963	1.46E-11	5.30E-08	5.30E-08	Bacteria	Chloroflexi	Anaerolineae	GCA004	unclassified	unclassified	unclassified	DeNovo	Microbial	Chloroflexi
518	OTU	A	ES	New.ReferenceOTU1167	1.265987808	3.008488693	0.646102919	4.6563614	3.22E-06	0.011721659	0.011721659	Bacteria	Chloroflexi	Chloroflexi	[Roseiflexales]	[Kouleothrixaceae]	unclassified	unclassified	DeNovo	Microbial	Chloroflexi
519	OTU	A	ES	New.ReferenceOTU221	3.498243238	-4.022887535	0.688048765	-5.846805834	5.01E-09	1.83E-05	1.83E-05	Bacteria	Bacteroidetes	Bacteroidia	Bacteroidales	unclassified	unclassified	unclassified	DeNovo	Microbial	Bacteroidetes
520	OTU	A	ES	New.ReferenceOTU1488	9.03016362	-6.680061126	1.228746476	-5.436484463	5.43E-08	0.000197914	0.000197914	Bacteria	Proteobacteria	Betaproteobacteria	Rhodocyclales	Rhodocyclaceae	Azospira	unclassified	DeNovo	Microbial	Proteobacteria.Betaproteobacteria
521	OTU	A	ES	New.ReferenceOTU51	6.468252546	2.837255379	0.421241921	6.735453519	1.63E-11	5.95E-08	5.95E-08	Bacteria	Chloroflexi	Anaerolineae	GCA004	unclassified	unclassified	unclassified	DeNovo	Microbial	Chloroflexi
522	OTU	A	ES	New.ReferenceOTU1446	56.74595186	-3.884731798	0.391256276	-9.928867704	3.12E-23	1.14E-19	1.14E-19	Bacteria	Proteobacteria	Deltaproteobacteria	Myxococcales	Myxococcaceae	Anaeromyxobacter	unclassified	DeNovo	Microbial	Proteobacteria.Deltaproteobacteria
523	OTU	A	ES	New.ReferenceOTU1447	2.788407008	-3.076953709	0.673929622	-4.565689962	4.98E-06	0.018131847	0.018131847	Bacteria	Proteobacteria	Gammaproteobacteria	Chromatiales	unclassified	unclassified	unclassified	DeNovo	Microbial	Proteobacteria.Gammaproteobacteria
524	OTU	A	ES	New.ReferenceOTU443	5.328903792	-5.703899543	1.18639686	-4.807750033	1.53E-06	0.005559092	0.005559092	Bacteria	Proteobacteria	Betaproteobacteria	Rhodocyclales	Rhodocyclaceae	Azospira	unclassified	DeNovo	Microbial	Proteobacteria.Betaproteobacteria
525	OTU	A	ES	New.ReferenceOTU116	3.322623603	-4.372563929	0.948540488	-4.609781012	4.03E-06	0.01468066	0.01468066	Archaea	[Parvarchaeota]	[Parvarchaea]	YLA114	unclassified	unclassified	unclassified	DeNovo	Microbial	[Parvarchaeota]
526	OTU	A	ES	New.ReferenceOTU765	3.793537045	-2.573197432	0.590427868	-4.35819102	1.31E-05	0.04776188	0.04776188	Bacteria	Acidobacteria	Holophagae	Holophagales	Holophagaceae	unclassified	unclassified	DeNovo	Microbial	Acidobacteria
527	OTU	A	ES	New.ReferenceOTU792	31.97840824	-2.643248428	0.357892458	-7.385594113	1.52E-13	5.53E-10	5.53E-10	Bacteria	Proteobacteria	Deltaproteobacteria	Myxococcales	unclassified	unclassified	unclassified	DeNovo	Microbial	Proteobacteria.Deltaproteobacteria
528	OTU	A	ES	New.ReferenceOTU797	0.848618121	-5.755080887	1.097797713	-5.242387389	1.59E-07	0.000577301	0.000577301	Bacteria	Proteobacteria	Deltaproteobacteria	Myxococcales	unclassified	unclassified	unclassified	DeNovo	Microbial	Proteobacteria.Deltaproteobacteria
529	OTU	A	ES	New.ReferenceOTU240	4.329990526	2.613944824	0.486201405	5.376259302	7.60E-08	0.000276971	0.000276971	Bacteria	Chloroflexi	Anaerolineae	Anaerolineales	Anaerolinaceae	Anaerolinea	unclassified	DeNovo	Microbial	Chloroflexi
530	OTU	A	ES	New.ReferenceOTU804	1.248993639	-4.555129148	0.950125361	-4.794240143	1.63E-06	0.005947116	0.005947116	Bacteria	Bacteroidetes	Bacteroidia	Bacteroidales	unclassified	unclassified	unclassified	DeNovo	Microbial	Bacteroidetes
531	OTU	A	ES	New.ReferenceOTU70	8.440476293	-3.831962493	0.716227847	-5.350200371	8.79E-08	0.000319975	0.000319975	Bacteria	Proteobacteria	Deltaproteobacteria	Myxococcales	unclassified	unclassified	unclassified	DeNovo	Microbial	Proteobacteria.Deltaproteobacteria
532	OTU	A	ES	New.ReferenceOTU658	54.09397973	-3.419008902	0.5865215	-5.829298503	5.57E-09	2.03E-05	2.03E-05	Bacteria	Firmicutes	Clostridia	Clostridiales	Veillonellaceae	unclassified	unclassified	DeNovo	Microbial	Firmicutes
533	OTU	A	ES	New.ReferenceOTU278	6.324616567	-2.118363852	0.34127982	-6.207117225	5.40E-10	1.97E-06	1.97E-06	Bacteria	Proteobacteria	Deltaproteobacteria	Myxococcales	Myxococcaceae	Anaeromyxobacter	unclassified	DeNovo	Microbial	Proteobacteria.Deltaproteobacteria
534	OTU	A	ES	New.ReferenceOTU63	0.839893752	2.684386175	0.615360568	4.362298	1.29E-05	0.046873778	0.046873778	Bacteria	Proteobacteria	Betaproteobacteria	Burkholderiales	Comamonadaceae	unclassified	unclassified	DeNovo	Microbial	Proteobacteria.Betaproteobacteria
535	OTU	A	ES	New.ReferenceOTU1473	17.10199924	1.686810376	0.311700402	5.411640033	6.25E-08	0.000227443	0.000227443	Bacteria	Chloroflexi	Anaerolineae	GCA004	unclassified	unclassified	unclassified	DeNovo	Microbial	Chloroflexi
536	OTU	A	ES	New.CleanUp.ReferenceOTU24838	1.556419038	2.766267525	0.559862842	4.940973609	7.77E-07	0.002831052	0.002831052	unassigned	unassigned	unassigned	unassigned	unassigned	unassigned	unassigned	DeNovo	unassigned	unassigned
537	OTU	A	ES	New.CleanUp.ReferenceOTU55424	34.95398796	-3.123134161	0.313496022	-9.962276855	2.23E-23	8.12E-20	8.12E-20	Bacteria	Proteobacteria	Deltaproteobacteria	Myxococcales	Myxococcaceae	Anaeromyxobacter	unclassified	DeNovo	Microbial	Proteobacteria.Deltaproteobacteria
538	OTU	A	ES	New.CleanUp.ReferenceOTU63259	22.95760123	-1.672697249	0.295012416	-5.669921539	1.43E-08	5.20E-05	5.20E-05	Bacteria	Proteobacteria	Deltaproteobacteria	Myxococcales	Myxococcaceae	Anaeromyxobacter	unclassified	DeNovo	Microbial	Proteobacteria.Deltaproteobacteria
539	OTU	A	ES	New.CleanUp.ReferenceOTU73163	2.055220985	5.28013028	0.755411037	6.98974468	2.75E-12	1.00E-08	1.00E-08	Bacteria	Chloroflexi	Anaerolineae	GCA004	unclassified	unclassified	unclassified	DeNovo	Microbial	Chloroflexi
540	OTU	A	ES	New.CleanUp.ReferenceOTU102249	0.657154871	-4.321570115	0.975266985	-4.431166216	9.37E-06	0.034134574	0.034134574	Bacteria	Proteobacteria	Deltaproteobacteria	Myxococcales	Myxococcaceae	Anaeromyxobacter	unclassified	DeNovo	Microbial	Proteobacteria.Deltaproteobacteria
541	OTU	A	ES	New.CleanUp.ReferenceOTU110575	4.299407373	2.379018352	0.537724335	4.424234127	9.68E-06	0.035249102	0.035249102	Bacteria	Chloroflexi	Anaerolineae	SBR1031	A4b	unclassified	unclassified	DeNovo	Microbial	Chloroflexi
542	OTU	A	ES	New.CleanUp.ReferenceOTU129637	1.950241472	-4.896673311	0.897238183	-5.457495462	4.83E-08	0.000175871	0.000175871	Bacteria	Proteobacteria	Gammaproteobacteria	Chromatiales	unclassified	unclassified	unclassified	DeNovo	Microbial	Proteobacteria.Gammaproteobacteria
543	OTU	A	ES	New.CleanUp.ReferenceOTU132789	51.37453216	-2.152522172	0.390383826	-5.513861051	3.51E-08	0.000127851	0.000127851	Bacteria	Proteobacteria	Deltaproteobacteria	Myxococcales	Myxococcaceae	Anaeromyxobacter	unclassified	DeNovo	Microbial	Proteobacteria.Deltaproteobacteria
544	OTU	A	ES	New.CleanUp.ReferenceOTU145817	1.692924177	-3.74031395	0.839802288	-4.453803001	8.44E-06	0.030724826	0.030724826	Bacteria	Firmicutes	Clostridia	Clostridiales	Gracilibacteraceae	unclassified	unclassified	DeNovo	Microbial	Firmicutes
545	OTU	A	ES	New.CleanUp.ReferenceOTU148904	2.03870747	-5.471351438	0.901461669	-6.069422169	1.28E-09	4.68E-06	4.68E-06	Bacteria	Proteobacteria	Deltaproteobacteria	Myxococcales	Myxococcaceae	Anaeromyxobacter	unclassified	DeNovo	Microbial	Proteobacteria.Deltaproteobacteria
546	OTU	A	ES	New.CleanUp.ReferenceOTU158741	5.03586569	-2.250433274	0.436062209	-5.160807857	2.46E-07	0.000895518	0.000895518	Bacteria	Proteobacteria	Deltaproteobacteria	Myxococcales	Myxococcaceae	Anaeromyxobacter	unclassified	DeNovo	Microbial	Proteobacteria.Deltaproteobacteria
547	OTU	A	ES	New.CleanUp.ReferenceOTU174697	2.102836404	3.043577315	0.661017571	4.604381861	4.14E-06	0.015066691	0.015066691	Bacteria	WPS-2	unclassified	unclassified	unclassified	unclassified	unclassified	DeNovo	Microbial	WPS-2
548	OTU	A	ES	New.CleanUp.ReferenceOTU181373	4.647633809	-4.630436155	0.735074221	-6.29927703	2.99E-10	1.09E-06	1.09E-06	Bacteria	Proteobacteria	Deltaproteobacteria	Myxococcales	unclassified	unclassified	unclassified	DeNovo	Microbial	Proteobacteria.Deltaproteobacteria
549	OTU	A	ES	New.CleanUp.ReferenceOTU182507	2.70813048	4.30863751	0.976167556	4.413829865	1.02E-05	0.036987344	0.036987344	Bacteria	Bacteroidetes	Cytophagia	Cytophagales	Cytophagaceae	unclassified	unclassified	DeNovo	Microbial	Bacteroidetes
550	OTU	A	ES	New.CleanUp.ReferenceOTU214143	1.278202866	-3.514549069	0.783549113	-4.485422816	7.28E-06	0.026502647	0.026502647	Bacteria	Proteobacteria	Betaproteobacteria	Rhodocyclales	Rhodocyclaceae	unclassified	unclassified	DeNovo	Microbial	Proteobacteria.Betaproteobacteria
551	OTU	A	ES	New.CleanUp.ReferenceOTU234248	9.575447978	2.176866878	0.481269138	4.523179875	6.09E-06	0.022186127	0.022186127	Bacteria	Chloroflexi	Anaerolineae	GCA004	unclassified	unclassified	unclassified	DeNovo	Microbial	Chloroflexi
552	OTU	A	ES	New.CleanUp.ReferenceOTU243374	6.929031248	-8.314300836	1.708158113	-4.867407046	1.13E-06	0.004118082	0.004118082	Bacteria	Proteobacteria	Gammaproteobacteria	Pseudomonadales	Pseudomonadaceae	unclassified	unclassified	DeNovo	Microbial	Proteobacteria.Gammaproteobacteria
553	OTU	A	ES	New.CleanUp.ReferenceOTU246458	8.324698484	2.465078901	0.51172702	4.817175576	1.46E-06	0.005302918	0.005302918	Bacteria	Chloroflexi	Anaerolineae	GCA004	unclassified	unclassified	unclassified	DeNovo	Microbial	Chloroflexi
554	OTU	A	ES	New.CleanUp.ReferenceOTU261897	22.7557349	-1.983567582	0.436540525	-4.543833779	5.52E-06	0.020118489	0.020118489	Bacteria	Proteobacteria	Deltaproteobacteria	Myxococcales	Myxococcaceae	Anaeromyxobacter	unclassified	DeNovo	Microbial	Proteobacteria.Deltaproteobacteria
555	OTU	A	ES	New.CleanUp.ReferenceOTU277884	1.087632951	-4.668790188	1.000633866	-4.665832677	3.07E-06	0.011194406	0.011194406	Bacteria	Proteobacteria	Deltaproteobacteria	Myxococcales	unclassified	unclassified	unclassified	DeNovo	Microbial	Proteobacteria.Deltaproteobacteria
556	OTU	B	BS	4414809	29.14503672	-7.450255071	1.522165967	-4.894509029	9.86E-07	0.002603729	0.002603729	Bacteria	Verrucomicrobia	Opitutae	Opitutales	Opitutaceae	unclassified	unclassified	Reference	Microbial	Verrucomicrobia
557	OTU	B	BS	612403	42.04475483	-5.319189072	1.198838777	-4.436951135	9.12E-06	0.024106135	0.024106135	Bacteria	Gemmatimonadetes	Gemmatimonadetes	unclassified	unclassified	unclassified	unclassified	Reference	Microbial	Gemmatimonadetes
558	OTU	B	BS	1066717	36.86801459	-6.08750811	1.243517252	-4.89539498	9.81E-07	0.002592026	0.002592026	Bacteria	Gemmatimonadetes	Gemmatimonadetes	Gemmatimonadales	unclassified	unclassified	unclassified	Reference	Microbial	Gemmatimonadetes
559	OTU	B	BS	906820	93.51273841	-4.539792038	1.041693367	-4.358088648	1.31E-05	0.034663897	0.034663897	Bacteria	Proteobacteria	Alphaproteobacteria	Rhodospirillales	Rhodospirillaceae	Skermanella	unclassified	Reference	Microbial	Proteobacteria.Alphaproteobacteria
560	OTU	B	BS	810167	293.7833356	-3.409405494	0.79045904	-4.313196917	1.61E-05	0.042512601	0.042512601	Bacteria	Proteobacteria	Betaproteobacteria	Burkholderiales	Comamonadaceae	Methylibium	unclassified	Reference	Microbial	Proteobacteria.Betaproteobacteria
561	OTU	B	BS	141861	20.72025191	-5.557482785	1.255249099	-4.427394363	9.54E-06	0.025198936	0.025198936	Bacteria	Acidobacteria	[Chloracidobacteria]	RB41	Ellin6075	unclassified	unclassified	Reference	Microbial	Acidobacteria
562	OTU	B	BS	236435	20.19091137	-5.810674174	1.163177929	-4.99551619	5.87E-07	0.001550289	0.001550289	Bacteria	Proteobacteria	Betaproteobacteria	Rhodocyclales	Rhodocyclaceae	unclassified	unclassified	Reference	Microbial	Proteobacteria.Betaproteobacteria
563	OTU	B	BS	4320648	10.91017422	-7.132149206	1.593993978	-4.474389053	7.66E-06	0.020245673	0.020245673	Bacteria	Actinobacteria	MB-A2-108	0319-7L14	unclassified	unclassified	unclassified	Reference	Microbial	Actinobacteria
564	OTU	B	BS	585398	2.578767089	-3.59387722	0.782183451	-4.594673045	4.33E-06	0.011451176	0.011451176	Bacteria	Acidobacteria	Acidobacteria-6	iii1-15	unclassified	unclassified	unclassified	Reference	Microbial	Acidobacteria
565	OTU	B	BS	572073	4.275267031	-3.673095926	0.839595772	-4.374838521	1.22E-05	0.032106219	0.032106219	Bacteria	Nitrospirae	Nitrospira	Nitrospirales	[Thermodesulfovibrionaceae]	GOUTA19	unclassified	Reference	Microbial	Nitrospirae
566	OTU	B	BS	792868	80.90922177	-3.663437514	0.764145395	-4.794162912	1.63E-06	0.004315852	0.004315852	Bacteria	Proteobacteria	Betaproteobacteria	Burkholderiales	Oxalobacteraceae	unclassified	unclassified	Reference	Microbial	Proteobacteria.Betaproteobacteria
567	OTU	B	BS	249472	50.76998528	-7.277538407	1.697342555	-4.287607345	1.81E-05	0.047716629	0.047716629	Bacteria	Chloroflexi	Anaerolineae	SBR1031	A4b	unclassified	unclassified	Reference	Microbial	Chloroflexi
568	OTU	B	BS	New.ReferenceOTU454	2.560095154	-7.79914773	1.80644256	-4.317406986	1.58E-05	0.041710021	0.041710021	Bacteria	Chloroflexi	Anaerolineae	GCA004	unclassified	unclassified	unclassified	DeNovo	Microbial	Chloroflexi
569	OTU	B	BS	New.ReferenceOTU1079	2.882721724	-7.997830434	1.730366078	-4.622045321	3.80E-06	0.010038939	0.010038939	Bacteria	Proteobacteria	Deltaproteobacteria	Myxococcales	Polyangiaceae	unclassified	unclassified	DeNovo	Microbial	Proteobacteria.Deltaproteobacteria
570	OTU	B	BS	New.ReferenceOTU1076	3.740633701	-3.659920121	0.849598929	-4.307821017	1.65E-05	0.043558842	0.043558842	unassigned	unassigned	unassigned	unassigned	unassigned	unassigned	unassigned	DeNovo	unassigned	unassigned
571	OTU	B	BS	New.ReferenceOTU449	273.7248423	-4.310453827	0.917032914	-4.700435245	2.60E-06	0.006858832	0.006858832	Bacteria	Proteobacteria	Gammaproteobacteria	unclassified	unclassified	unclassified	unclassified	DeNovo	Microbial	Proteobacteria.Gammaproteobacteria
572	OTU	B	BS	New.ReferenceOTU1093	34.52967262	-5.034007535	1.127386133	-4.46520264	8.00E-06	0.021134152	0.021134152	Bacteria	Chloroflexi	Anaerolineae	SBR1031	A4b	unclassified	unclassified	DeNovo	Microbial	Chloroflexi
573	OTU	B	BS	New.ReferenceOTU435	8.842450939	-5.478978015	1.276202474	-4.293188681	1.76E-05	0.04653228	0.04653228	Bacteria	Chloroflexi	Anaerolineae	GCA004	unclassified	unclassified	unclassified	DeNovo	Microbial	Chloroflexi
574	OTU	B	BS	New.ReferenceOTU1359	3.781751502	-2.558981335	0.597006337	-4.286355397	1.82E-05	0.047986206	0.047986206	Bacteria	Acidobacteria	Acidobacteriia	Acidobacteriales	Koribacteraceae	Candidatus Koribacter	unclassified	DeNovo	Microbial	Acidobacteria
575	OTU	B	BS	New.ReferenceOTU1230	7.907353119	-2.49589204	0.545625249	-4.574370494	4.78E-06	0.012619617	0.012619617	Bacteria	Acidobacteria	Acidobacteria-6	CCU21	unclassified	unclassified	unclassified	DeNovo	Microbial	Acidobacteria
576	OTU	B	BS	New.ReferenceOTU1203	13.95878687	-3.212437764	0.71003213	-4.524355485	6.06E-06	0.016005191	0.016005191	unassigned	unassigned	unassigned	unassigned	unassigned	unassigned	unassigned	DeNovo	unassigned	unassigned
577	OTU	B	BS	New.ReferenceOTU745	24.0484673	-7.595052546	1.650761255	-4.600939429	4.21E-06	0.011111981	0.011111981	Bacteria	Proteobacteria	Alphaproteobacteria	Rhodospirillales	Rhodospirillaceae	Azospirillum	unclassified	DeNovo	Microbial	Proteobacteria.Alphaproteobacteria
578	OTU	B	BS	New.ReferenceOTU235	73.9094277	-3.67085985	0.820595481	-4.473409778	7.70E-06	0.020338657	0.020338657	Bacteria	Chloroflexi	Anaerolineae	GCA004	unclassified	unclassified	unclassified	DeNovo	Microbial	Chloroflexi
579	OTU	B	BS	New.ReferenceOTU1387	3.200308186	-4.007144118	0.917499179	-4.367463438	1.26E-05	0.033209367	0.033209367	Bacteria	Acidobacteria	Acidobacteria-6	CCU21	unclassified	unclassified	unclassified	DeNovo	Microbial	Acidobacteria
580	OTU	B	BS	New.ReferenceOTU441	1.597268792	-4.726241076	1.098466535	-4.302580847	1.69E-05	0.044602254	0.044602254	Bacteria	Firmicutes	Clostridia	Clostridiales	Christensenellaceae	unclassified	unclassified	DeNovo	Microbial	Firmicutes
581	OTU	B	BS	New.CleanUp.ReferenceOTU216282	4.92311685	-3.329851701	0.621951939	-5.353873016	8.61E-08	0.000227453	0.000227453	Bacteria	Acidobacteria	Solibacteres	Solibacterales	Solibacteraceae	Candidatus Solibacter	unclassified	DeNovo	Microbial	Acidobacteria
582	OTU	B	RS	1033426	22.622844	3.713939812	0.335768856	11.06100148	1.94E-28	1.19E-24	1.19E-24	Bacteria	Actinobacteria	Actinobacteria	Actinomycetales	Nocardioidaceae	Nocardioides	unclassified	Reference	Microbial	Actinobacteria
583	OTU	B	RS	334906	1.881967967	4.087525963	0.901979957	4.531725935	5.85E-06	0.035903733	0.035903733	Bacteria	Actinobacteria	Actinobacteria	Actinomycetales	Thermomonosporaceae	Actinoallomurus	unclassified	Reference	Microbial	Actinobacteria
584	OTU	B	RS	844535	14.85547752	5.14065004	1.057565574	4.860833379	1.17E-06	0.0071737	0.0071737	Bacteria	Proteobacteria	Alphaproteobacteria	Caulobacterales	Caulobacteraceae	Asticcacaulis	unclassified	Reference	Microbial	Proteobacteria.Alphaproteobacteria
585	OTU	B	RS	1084157	28.71688633	2.473593812	0.317136049	7.799787562	6.20E-15	3.81E-11	3.81E-11	Bacteria	Actinobacteria	Actinobacteria	Actinomycetales	Intrasporangiaceae	Phycicoccus	unclassified	Reference	Microbial	Actinobacteria
586	OTU	B	RS	665877	6.543065004	2.512171521	0.369958183	6.7904202	1.12E-11	6.86E-08	6.86E-08	Bacteria	Actinobacteria	Actinobacteria	Actinomycetales	unclassified	unclassified	unclassified	Reference	Microbial	Actinobacteria
587	OTU	B	RS	810959	17.25510809	1.983726374	0.371797046	5.335508708	9.53E-08	0.000584715	0.000584715	Bacteria	Actinobacteria	Actinobacteria	Actinomycetales	Intrasporangiaceae	Phycicoccus	unclassified	Reference	Microbial	Actinobacteria
588	OTU	B	RS	212027	25.78626676	1.543175694	0.262806413	5.871910338	4.31E-09	2.64E-05	2.64E-05	Bacteria	Chloroflexi	Ellin6529	unclassified	unclassified	unclassified	unclassified	Reference	Microbial	Chloroflexi
589	OTU	B	RS	4471847	3.618083401	-3.417850649	0.507197979	-6.73869138	1.60E-11	9.81E-08	9.81E-08	Bacteria	Firmicutes	Clostridia	Clostridiales	unclassified	unclassified	unclassified	Reference	Microbial	Firmicutes
590	OTU	B	RS	4414809	29.14503672	-2.099126125	0.448526368	-4.680050666	2.87E-06	0.017601163	0.017601163	Bacteria	Verrucomicrobia	Opitutae	Opitutales	Opitutaceae	unclassified	unclassified	Reference	Microbial	Verrucomicrobia
591	OTU	B	RS	538728	0.596909801	2.788003363	0.549056768	5.077805296	3.82E-07	0.002343227	0.002343227	Bacteria	Actinobacteria	Acidimicrobiia	Acidimicrobiales	unclassified	unclassified	unclassified	Reference	Microbial	Actinobacteria
592	OTU	B	RS	1033380	23.37389145	2.941674246	0.582566951	5.049504169	4.43E-07	0.002718435	0.002718435	Bacteria	Actinobacteria	Actinobacteria	Actinomycetales	Nocardioidaceae	unclassified	unclassified	Reference	Microbial	Actinobacteria
593	OTU	B	RS	512938	2.299562102	-1.658772773	0.362535468	-4.575477221	4.75E-06	0.029159076	0.029159076	Bacteria	Proteobacteria	Deltaproteobacteria	Syntrophobacterales	Syntrophorhabdaceae	unclassified	unclassified	Reference	Microbial	Proteobacteria.Deltaproteobacteria
594	OTU	B	RS	864483	3.721976723	2.070985346	0.460626615	4.496017551	6.92E-06	0.042491375	0.042491375	Bacteria	Proteobacteria	Alphaproteobacteria	Rhizobiales	unclassified	unclassified	unclassified	Reference	Microbial	Proteobacteria.Alphaproteobacteria
595	OTU	B	RS	4297391	9.181689379	2.993331138	0.408482831	7.327923992	2.34E-13	1.43E-09	1.43E-09	Bacteria	Actinobacteria	Actinobacteria	Actinomycetales	Intrasporangiaceae	Terracoccus	unclassified	Reference	Microbial	Actinobacteria
596	OTU	B	RS	627853	2.089452862	-2.115413874	0.442054089	-4.785418633	1.71E-06	0.010471643	0.010471643	Bacteria	Bacteroidetes	Bacteroidia	Bacteroidales	unclassified	unclassified	unclassified	Reference	Microbial	Bacteroidetes
597	OTU	B	RS	111050	12.65685083	3.4037708	0.43541268	7.817344234	5.39E-15	3.31E-11	3.31E-11	Bacteria	Actinobacteria	Thermoleophilia	Solirubrobacterales	Conexibacteraceae	unclassified	unclassified	Reference	Microbial	Actinobacteria
598	OTU	B	RS	2079834	2.575061538	-2.089194229	0.425159541	-4.913906497	8.93E-07	0.005479073	0.005479073	Bacteria	Acidobacteria	Acidobacteriia	Acidobacteriales	Koribacteraceae	unclassified	unclassified	Reference	Microbial	Acidobacteria
599	OTU	B	RS	1692229	1.444624887	1.931401489	0.347252075	5.561958087	2.67E-08	0.000163713	0.000163713	Bacteria	Chloroflexi	Ellin6529	unclassified	unclassified	unclassified	unclassified	Reference	Microbial	Chloroflexi
600	OTU	B	RS	543083	3.594552066	-2.130712626	0.368678618	-5.779322479	7.50E-09	4.60E-05	4.60E-05	Bacteria	Acidobacteria	BPC102	MVS-40	unclassified	unclassified	unclassified	Reference	Microbial	Acidobacteria
601	OTU	B	RS	1081618	5.961451518	2.944219145	0.511394925	5.757231845	8.55E-09	5.25E-05	5.25E-05	Bacteria	Actinobacteria	Thermoleophilia	Solirubrobacterales	Conexibacteraceae	unclassified	unclassified	Reference	Microbial	Actinobacteria
602	OTU	B	RS	238766	6.191202536	2.269413814	0.472223337	4.805806142	1.54E-06	0.009458908	0.009458908	Bacteria	Chloroflexi	Chloroflexi	[Roseiflexales]	[Kouleothrixaceae]	unclassified	unclassified	Reference	Microbial	Chloroflexi
603	OTU	B	RS	788268	21.44814294	3.437012379	0.603775081	5.692537649	1.25E-08	7.68E-05	7.68E-05	Bacteria	Actinobacteria	Actinobacteria	Actinomycetales	Cellulomonadaceae	Cellulomonas	unclassified	Reference	Microbial	Actinobacteria
604	OTU	B	RS	824826	4.732143051	1.883667352	0.35940339	5.241095113	1.60E-07	0.000979627	0.000979627	Bacteria	Proteobacteria	Alphaproteobacteria	Rhizobiales	Hyphomicrobiaceae	Rhodoplanes	unclassified	Reference	Microbial	Proteobacteria.Alphaproteobacteria
605	OTU	B	RS	3288891	32.30184154	-2.489031749	0.361698495	-6.881509825	5.92E-12	3.63E-08	3.63E-08	Bacteria	Bacteroidetes	Bacteroidia	Bacteroidales	unclassified	unclassified	unclassified	Reference	Microbial	Bacteroidetes
606	OTU	B	RS	214128	7.648274825	1.945810144	0.404981263	4.804691774	1.55E-06	0.009511741	0.009511741	Bacteria	Actinobacteria	Thermoleophilia	Gaiellales	Gaiellaceae	unclassified	unclassified	Reference	Microbial	Actinobacteria
607	OTU	B	RS	4295795	8.806265728	-1.88112116	0.32372803	-5.810807181	6.22E-09	3.82E-05	3.82E-05	Bacteria	Proteobacteria	Deltaproteobacteria	Desulfuromonadales	Geobacteraceae	Geobacter	unclassified	Reference	Microbial	Proteobacteria.Deltaproteobacteria
608	OTU	B	RS	530591	15.63284236	-2.240940491	0.364940357	-6.140566386	8.22E-10	5.05E-06	5.05E-06	Bacteria	Proteobacteria	Betaproteobacteria	Rhodocyclales	Rhodocyclaceae	unclassified	unclassified	Reference	Microbial	Proteobacteria.Betaproteobacteria
609	OTU	B	RS	272411	2.280904075	-1.830414211	0.311266442	-5.880538234	4.09E-09	2.51E-05	2.51E-05	Bacteria	Acidobacteria	Solibacteres	Solibacterales	AKIW659	unclassified	unclassified	Reference	Microbial	Acidobacteria
610	OTU	B	RS	863942	4.515383125	2.029538501	0.39762632	5.104135209	3.32E-07	0.00203939	0.00203939	Bacteria	Proteobacteria	Alphaproteobacteria	Rhizobiales	unclassified	unclassified	unclassified	Reference	Microbial	Proteobacteria.Alphaproteobacteria
611	OTU	B	RS	11439	0.946414446	3.01573856	0.500061727	6.030732603	1.63E-09	1.00E-05	1.00E-05	Bacteria	Actinobacteria	Actinobacteria	Actinomycetales	Geodermatophilaceae	unclassified	unclassified	Reference	Microbial	Actinobacteria
612	OTU	B	RS	865748	1.787952641	6.142555113	0.730849932	8.404673583	4.29E-17	2.63E-13	2.63E-13	Bacteria	Actinobacteria	Actinobacteria	Actinomycetales	Frankiaceae	unclassified	unclassified	Reference	Microbial	Actinobacteria
613	OTU	B	RS	890516	2.259679157	4.746923228	0.516189525	9.196085938	3.71E-20	2.28E-16	2.28E-16	Bacteria	Actinobacteria	Actinobacteria	Actinomycetales	Sporichthyaceae	unclassified	unclassified	Reference	Microbial	Actinobacteria
614	OTU	B	RS	531901	298.0990775	-1.886911044	0.346406092	-5.447106992	5.12E-08	0.000314188	0.000314188	Bacteria	Proteobacteria	Betaproteobacteria	Rhodocyclales	Rhodocyclaceae	unclassified	unclassified	Reference	Microbial	Proteobacteria.Betaproteobacteria
615	OTU	B	RS	1081815	33.35427669	2.723140839	0.436274596	6.241804736	4.33E-10	2.65E-06	2.65E-06	Bacteria	Actinobacteria	Actinobacteria	Actinomycetales	Micrococcaceae	unclassified	unclassified	Reference	Microbial	Actinobacteria
616	OTU	B	RS	241899	1.946693505	4.419444328	0.56789783	7.782111661	7.13E-15	4.38E-11	4.38E-11	Bacteria	Actinobacteria	Actinobacteria	Actinomycetales	Frankiaceae	unclassified	unclassified	Reference	Microbial	Actinobacteria
617	OTU	B	RS	4483428	5.654705542	2.144847805	0.33922529	6.322782731	2.57E-10	1.58E-06	1.58E-06	Bacteria	Actinobacteria	Thermoleophilia	Gaiellales	Gaiellaceae	unclassified	unclassified	Reference	Microbial	Actinobacteria
618	OTU	B	RS	951455	1.422410035	2.730461478	0.538326581	5.072128281	3.93E-07	0.002414241	0.002414241	Bacteria	Planctomycetes	Planctomycetia	Gemmatales	Isosphaeraceae	unclassified	unclassified	Reference	Microbial	Planctomycetes
619	OTU	B	RS	303643	26.63316077	2.788194098	0.347388289	8.026160307	1.01E-15	6.17E-12	6.17E-12	Bacteria	Proteobacteria	Alphaproteobacteria	Rhizobiales	Bradyrhizobiaceae	unclassified	unclassified	Reference	Microbial	Proteobacteria.Alphaproteobacteria
620	OTU	B	RS	903158	3.376651138	4.773897248	0.67891317	7.031675707	2.04E-12	1.25E-08	1.25E-08	Bacteria	Actinobacteria	Actinobacteria	Actinomycetales	Dermabacteraceae	Brachybacterium	conglomeratum	Reference	Microbial	Actinobacteria
621	OTU	B	RS	994098	1.094312878	4.745559388	0.8574716	5.53436334	3.12E-08	0.000191696	0.000191696	Bacteria	Actinobacteria	Actinobacteria	Actinomycetales	Streptomycetaceae	Streptomyces	unclassified	Reference	Microbial	Actinobacteria
622	OTU	B	RS	332725	65.03505862	4.728603547	0.695555005	6.798317195	1.06E-11	6.50E-08	6.50E-08	Bacteria	Actinobacteria	Actinobacteria	Actinomycetales	Thermomonosporaceae	unclassified	unclassified	Reference	Microbial	Actinobacteria
623	OTU	B	RS	563670	3.850647609	3.757069918	0.450257395	8.344271426	7.17E-17	4.40E-13	4.40E-13	Bacteria	Actinobacteria	Actinobacteria	Actinomycetales	unclassified	unclassified	unclassified	Reference	Microbial	Actinobacteria
624	OTU	B	RS	40609	1.174335949	4.856509545	0.980293144	4.954140069	7.27E-07	0.004458583	0.004458583	Bacteria	Actinobacteria	Actinobacteria	Actinomycetales	Frankiaceae	Frankia	unclassified	Reference	Microbial	Actinobacteria
625	OTU	B	RS	523680	0.972315717	4.981002501	1.089078784	4.573592446	4.79E-06	0.029422742	0.029422742	Bacteria	Actinobacteria	Actinobacteria	Actinomycetales	Micromonosporaceae	Actinoplanes	unclassified	Reference	Microbial	Actinobacteria
626	OTU	B	RS	726955	2.289207135	3.387689076	0.480593975	7.048962855	1.80E-12	1.11E-08	1.11E-08	Bacteria	Actinobacteria	Actinobacteria	Actinomycetales	unclassified	unclassified	unclassified	Reference	Microbial	Actinobacteria
627	OTU	B	RS	1060474	206.4571296	2.394709934	0.417480691	5.736097462	9.69E-09	5.95E-05	5.95E-05	Bacteria	Actinobacteria	Actinobacteria	Actinomycetales	unclassified	unclassified	unclassified	Reference	Microbial	Actinobacteria
628	OTU	B	RS	364805	12.28840553	2.352187195	0.343882577	6.840088312	7.91E-12	4.86E-08	4.86E-08	Bacteria	Actinobacteria	Actinobacteria	Actinomycetales	Geodermatophilaceae	unclassified	unclassified	Reference	Microbial	Actinobacteria
629	OTU	B	RS	4320960	1.769050376	2.739725624	0.58689124	4.668199891	3.04E-06	0.018647287	0.018647287	Bacteria	Planctomycetes	Planctomycetia	Gemmatales	Isosphaeraceae	unclassified	unclassified	Reference	Microbial	Planctomycetes
630	OTU	B	RS	267851	3.934315937	3.170652768	0.50059821	6.333727736	2.39E-10	1.47E-06	1.47E-06	Bacteria	Actinobacteria	Thermoleophilia	Solirubrobacterales	Conexibacteraceae	Conexibacter	unclassified	Reference	Microbial	Actinobacteria
631	OTU	B	RS	4299608	1.908300495	2.136704652	0.388305772	5.502634276	3.74E-08	0.000229621	0.000229621	Bacteria	Actinobacteria	Actinobacteria	Actinomycetales	Geodermatophilaceae	Geodermatophilus	unclassified	Reference	Microbial	Actinobacteria
632	OTU	B	RS	592970	173.418856	-1.382503368	0.224237759	-6.165345983	7.03E-10	4.32E-06	4.32E-06	Bacteria	Proteobacteria	Deltaproteobacteria	Myxococcales	Myxococcaceae	Anaeromyxobacter	unclassified	Reference	Microbial	Proteobacteria.Deltaproteobacteria
633	OTU	B	RS	215003	5.191472542	2.561229686	0.464189285	5.517640689	3.44E-08	0.000210856	0.000210856	Bacteria	Actinobacteria	Acidimicrobiia	Acidimicrobiales	unclassified	unclassified	unclassified	Reference	Microbial	Actinobacteria
634	OTU	B	RS	568461	4.981721011	2.771739305	0.377023172	7.351641788	1.96E-13	1.20E-09	1.20E-09	Bacteria	Actinobacteria	Thermoleophilia	Gaiellales	Gaiellaceae	unclassified	unclassified	Reference	Microbial	Actinobacteria
635	OTU	B	RS	236820	10.14814798	11.55147607	1.31688061	8.771847639	1.76E-18	1.08E-14	1.08E-14	Bacteria	Actinobacteria	Actinobacteria	Actinomycetales	Pseudonocardiaceae	Amycolatopsis	unclassified	Reference	Microbial	Actinobacteria
636	OTU	B	RS	102993	1.270131776	5.133819401	0.725762459	7.073691039	1.51E-12	9.26E-09	9.26E-09	Bacteria	Actinobacteria	Actinobacteria	Actinomycetales	Frankiaceae	unclassified	unclassified	Reference	Microbial	Actinobacteria
637	OTU	B	RS	840576	1.010585201	2.399086213	0.51176141	4.687899803	2.76E-06	0.016939537	0.016939537	Bacteria	Chloroflexi	Thermomicrobia	Ellin6537	unclassified	unclassified	unclassified	Reference	Microbial	Chloroflexi
638	OTU	B	RS	1083949	6.571224404	3.814033464	0.382367191	9.974792692	1.97E-23	1.21E-19	1.21E-19	Bacteria	Actinobacteria	Actinobacteria	Actinomycetales	Sporichthyaceae	unclassified	unclassified	Reference	Microbial	Actinobacteria
639	OTU	B	RS	257902	0.976495427	-2.242560807	0.416858627	-5.379667492	7.46E-08	0.000457965	0.000457965	Bacteria	NC10	24-Dec	JH-WHS47	unclassified	unclassified	unclassified	Reference	Microbial	NC10
640	OTU	B	RS	1060353	6.037617251	3.070061299	0.409462899	7.497776495	6.49E-14	3.98E-10	3.98E-10	Bacteria	Actinobacteria	Thermoleophilia	Solirubrobacterales	Patulibacteraceae	unclassified	unclassified	Reference	Microbial	Actinobacteria
641	OTU	B	RS	907246	2.038684167	5.0403865	0.642001366	7.851052605	4.13E-15	2.53E-11	2.53E-11	Bacteria	Actinobacteria	Actinobacteria	Actinomycetales	Frankiaceae	unclassified	unclassified	Reference	Microbial	Actinobacteria
642	OTU	B	RS	4305527	1.459117859	-2.016435998	0.435240821	-4.632920218	3.61E-06	0.022126555	0.022126555	Bacteria	Acidobacteria	Solibacteres	Solibacterales	Solibacteraceae	Candidatus Solibacter	unclassified	Reference	Microbial	Acidobacteria
643	OTU	B	RS	452924	1.375123778	4.41562814	0.793235518	5.566604169	2.60E-08	0.00015941	0.00015941	Bacteria	Actinobacteria	Thermoleophilia	Solirubrobacterales	Patulibacteraceae	unclassified	unclassified	Reference	Microbial	Actinobacteria
644	OTU	B	RS	1078248	16.98704815	4.173385809	0.822537925	5.073791352	3.90E-07	0.002393225	0.002393225	Bacteria	Firmicutes	Bacilli	Bacillales	Bacillaceae	Bacillus	unclassified	Reference	Microbial	Firmicutes
645	OTU	B	RS	822195	2.355587522	-2.751651724	0.505324743	-5.445313659	5.17E-08	0.00031737	0.00031737	Bacteria	Proteobacteria	Deltaproteobacteria	Desulfuromonadales	Geobacteraceae	Geobacter	unclassified	Reference	Microbial	Proteobacteria.Deltaproteobacteria
646	OTU	B	RS	1074625	15.74859352	3.409761045	0.468403893	7.279531821	3.35E-13	2.06E-09	2.06E-09	Bacteria	Actinobacteria	Actinobacteria	Actinomycetales	Cellulomonadaceae	Actinotalea	unclassified	Reference	Microbial	Actinobacteria
647	OTU	B	RS	1110021	2.132967233	2.652028509	0.469856578	5.644336234	1.66E-08	0.000101764	0.000101764	Bacteria	Actinobacteria	Actinobacteria	Actinomycetales	Geodermatophilaceae	Modestobacter	unclassified	Reference	Microbial	Actinobacteria
648	OTU	B	RS	706798	2.365624476	6.846678402	1.39731635	4.899877113	9.59E-07	0.005885175	0.005885175	Bacteria	Actinobacteria	Actinobacteria	Actinomycetales	Pseudonocardiaceae	Saccharopolyspora	unclassified	Reference	Microbial	Actinobacteria
649	OTU	B	RS	804735	26.02209695	3.933461902	0.473967581	8.299010433	1.05E-16	6.44E-13	6.44E-13	Bacteria	Actinobacteria	Actinobacteria	Actinomycetales	Brevibacteriaceae	Brevibacterium	unclassified	Reference	Microbial	Actinobacteria
650	OTU	B	RS	158859	0.709196477	7.905392723	1.461009698	5.410910505	6.27E-08	0.000384821	0.000384821	Bacteria	Actinobacteria	Actinobacteria	Actinomycetales	Pseudonocardiaceae	Amycolatopsis	unclassified	Reference	Microbial	Actinobacteria
651	OTU	B	RS	2616888	10.59997141	2.738783795	0.464328387	5.898376821	3.67E-09	2.25E-05	2.25E-05	Bacteria	Actinobacteria	Actinobacteria	Actinomycetales	Micromonosporaceae	unclassified	unclassified	Reference	Microbial	Actinobacteria
652	OTU	B	RS	236435	20.19091137	-3.18860764	0.452733747	-7.043008522	1.88E-12	1.15E-08	1.15E-08	Bacteria	Proteobacteria	Betaproteobacteria	Rhodocyclales	Rhodocyclaceae	unclassified	unclassified	Reference	Microbial	Proteobacteria.Betaproteobacteria
653	OTU	B	RS	324217	1.752072916	6.254260237	1.116272669	5.602806923	2.11E-08	0.000129434	0.000129434	Bacteria	Actinobacteria	Actinobacteria	Actinomycetales	Nocardioidaceae	unclassified	unclassified	Reference	Microbial	Actinobacteria
654	OTU	B	RS	261386	0.677102574	-1.995710374	0.421287014	-4.737175154	2.17E-06	0.013299974	0.013299974	Bacteria	NC10	24-Dec	JH-WHS47	unclassified	unclassified	unclassified	Reference	Microbial	NC10
655	OTU	B	RS	1041175	2.29685711	2.130325997	0.411032519	5.182864854	2.19E-07	0.001340955	0.001340955	Bacteria	Planctomycetes	Planctomycetia	Gemmatales	Isosphaeraceae	unclassified	unclassified	Reference	Microbial	Planctomycetes
656	OTU	B	RS	140200	3.062696466	-4.374927203	0.765996694	-5.711417869	1.12E-08	6.88E-05	6.88E-05	Bacteria	Firmicutes	Clostridia	Clostridiales	Veillonellaceae	BSV43	unclassified	Reference	Microbial	Firmicutes
657	OTU	B	RS	2741780	2.647141556	3.790532748	0.471399428	8.041021107	8.91E-16	5.47E-12	5.47E-12	Bacteria	Actinobacteria	Actinobacteria	Actinomycetales	Frankiaceae	unclassified	unclassified	Reference	Microbial	Actinobacteria
658	OTU	B	RS	566683	3.776312993	-2.554666371	0.478651244	-5.337218697	9.44E-08	0.00057923	0.00057923	Bacteria	Proteobacteria	Deltaproteobacteria	Desulfuromonadales	Geobacteraceae	Geobacter	unclassified	Reference	Microbial	Proteobacteria.Deltaproteobacteria
659	OTU	B	RS	274025	21.51876928	4.277684413	0.746770738	5.728243217	1.01E-08	6.23E-05	6.23E-05	Bacteria	Proteobacteria	Deltaproteobacteria	Myxococcales	unclassified	unclassified	unclassified	Reference	Microbial	Proteobacteria.Deltaproteobacteria
660	OTU	B	RS	83120	0.781607359	2.897437208	0.605961684	4.781551843	1.74E-06	0.010675135	0.010675135	Bacteria	Actinobacteria	Actinobacteria	Actinomycetales	Sporichthyaceae	unclassified	unclassified	Reference	Microbial	Actinobacteria
661	OTU	B	RS	217880	1.997928723	6.228996909	1.075843562	5.789872368	7.04E-09	4.32E-05	4.32E-05	Bacteria	Actinobacteria	Thermoleophilia	Solirubrobacterales	unclassified	unclassified	unclassified	Reference	Microbial	Actinobacteria
662	OTU	B	RS	578382	3.179628798	-2.321148019	0.389128377	-5.964992936	2.45E-09	1.50E-05	1.50E-05	Bacteria	Chlorobi	BSV26	PK329	unclassified	unclassified	unclassified	Reference	Microbial	Chlorobi
663	OTU	B	RS	572097	0.773804023	2.877432954	0.608362727	4.729798238	2.25E-06	0.013792483	0.013792483	Bacteria	Proteobacteria	Alphaproteobacteria	Rhizobiales	Hyphomicrobiaceae	Rhodoplanes	unclassified	Reference	Microbial	Proteobacteria.Alphaproteobacteria
664	OTU	B	RS	4377314	0.466813358	6.956639989	1.15454194	6.02545455	1.69E-09	1.03E-05	1.03E-05	Bacteria	Actinobacteria	Actinobacteria	Actinomycetales	Nocardiaceae	Nocardia	unclassified	Reference	Microbial	Actinobacteria
665	OTU	B	RS	259094	0.587870092	4.689574069	0.821267286	5.71016787	1.13E-08	6.93E-05	6.93E-05	Bacteria	Actinobacteria	Actinobacteria	Actinomycetales	Frankiaceae	unclassified	unclassified	Reference	Microbial	Actinobacteria
666	OTU	B	RS	527719	2.505107645	-3.236985781	0.430607259	-7.517257804	5.59E-14	3.43E-10	3.43E-10	Bacteria	Proteobacteria	Deltaproteobacteria	Desulfuromonadales	Geobacteraceae	Geobacter	unclassified	Reference	Microbial	Proteobacteria.Deltaproteobacteria
667	OTU	B	RS	250148	74.31511054	3.17163254	0.39064401	8.118984195	4.70E-16	2.89E-12	2.89E-12	Bacteria	Actinobacteria	Actinobacteria	Actinomycetales	Kineosporiaceae	unclassified	unclassified	Reference	Microbial	Actinobacteria
668	OTU	B	RS	3954601	30.95411099	-2.341977592	0.497173837	-4.710580921	2.47E-06	0.015159108	0.015159108	Bacteria	Bacteroidetes	Bacteroidia	Bacteroidales	unclassified	unclassified	unclassified	Reference	Microbial	Bacteroidetes
669	OTU	B	RS	104310	8.656571695	5.970070003	0.457574143	13.0472189	6.59E-39	4.04E-35	4.04E-35	Bacteria	Actinobacteria	Actinobacteria	Actinomycetales	Frankiaceae	unclassified	unclassified	Reference	Microbial	Actinobacteria
670	OTU	B	RS	38392	7.804182336	-1.649864091	0.257461543	-6.408196245	1.47E-10	9.04E-07	9.04E-07	Bacteria	Proteobacteria	Deltaproteobacteria	Syntrophobacterales	Syntrophorhabdaceae	unclassified	unclassified	Reference	Microbial	Proteobacteria.Deltaproteobacteria
671	OTU	B	RS	143463	2.570712412	-1.668467816	0.317450221	-5.255840775	1.47E-07	0.000904285	0.000904285	Bacteria	GOUTA4	unclassified	unclassified	unclassified	unclassified	unclassified	Reference	Microbial	GOUTA4
672	OTU	B	RS	153870	0.881993878	-2.341854256	0.466850952	-5.016278207	5.27E-07	0.003233096	0.003233096	Bacteria	Armatimonadetes	SJA-176	RB046	unclassified	unclassified	unclassified	Reference	Microbial	Armatimonadetes
673	OTU	B	RS	811263	4.266469892	1.822154176	0.404789021	4.501491098	6.75E-06	0.041411489	0.041411489	Bacteria	Actinobacteria	Thermoleophilia	Gaiellales	Gaiellaceae	unclassified	unclassified	Reference	Microbial	Actinobacteria
674	OTU	B	RS	1108275	8.076640182	2.852253915	0.636714435	4.479643865	7.48E-06	0.045884927	0.045884927	Bacteria	Proteobacteria	Betaproteobacteria	Burkholderiales	Comamonadaceae	Limnohabitans	unclassified	Reference	Microbial	Proteobacteria.Betaproteobacteria
675	OTU	B	RS	1105814	1.116020658	3.861146565	0.753131567	5.126788912	2.95E-07	0.001808731	0.001808731	Bacteria	Proteobacteria	Alphaproteobacteria	Rhizobiales	Bradyrhizobiaceae	unclassified	unclassified	Reference	Microbial	Proteobacteria.Alphaproteobacteria
676	OTU	B	RS	535678	116.2140352	5.45051586	0.790660707	6.893621766	5.44E-12	3.34E-08	3.34E-08	Bacteria	Actinobacteria	Actinobacteria	Actinomycetales	Streptomycetaceae	Streptomyces	unclassified	Reference	Microbial	Actinobacteria
677	OTU	B	RS	217392	0.704299336	3.006396141	0.583654738	5.150983871	2.59E-07	0.001590241	0.001590241	Bacteria	Actinobacteria	Thermoleophilia	Solirubrobacterales	Conexibacteraceae	unclassified	unclassified	Reference	Microbial	Actinobacteria
678	OTU	B	RS	939546	52.84953279	2.383796829	0.349661459	6.817442326	9.27E-12	5.69E-08	5.69E-08	Bacteria	Actinobacteria	Actinobacteria	Actinomycetales	Geodermatophilaceae	Geodermatophilus	unclassified	Reference	Microbial	Actinobacteria
679	OTU	B	RS	136162	1.376254954	3.145720624	0.695748644	4.521346396	6.14E-06	0.037710355	0.037710355	Bacteria	Proteobacteria	Alphaproteobacteria	Rhizobiales	Hyphomicrobiaceae	Rhodoplanes	unclassified	Reference	Microbial	Proteobacteria.Alphaproteobacteria
680	OTU	B	RS	190663	20.2643513	2.505928895	0.397529512	6.303755626	2.91E-10	1.78E-06	1.78E-06	Bacteria	Actinobacteria	Actinobacteria	Actinomycetales	Kineosporiaceae	unclassified	unclassified	Reference	Microbial	Actinobacteria
681	OTU	B	RS	996116	86.21265639	5.50238144	0.388451083	14.16492754	1.51E-45	9.27E-42	9.27E-42	Bacteria	Actinobacteria	Actinobacteria	Actinomycetales	Nocardioidaceae	unclassified	unclassified	Reference	Microbial	Actinobacteria
682	OTU	B	RS	336745	2.17262625	5.466263731	1.162235068	4.703234209	2.56E-06	0.015715162	0.015715162	Bacteria	Proteobacteria	Deltaproteobacteria	Myxococcales	unclassified	unclassified	unclassified	Reference	Microbial	Proteobacteria.Deltaproteobacteria
683	OTU	B	RS	553623	2.441420285	4.429559025	0.734642347	6.029544915	1.64E-09	1.01E-05	1.01E-05	Bacteria	Actinobacteria	Actinobacteria	Actinomycetales	Dietziaceae	Dietzia	unclassified	Reference	Microbial	Actinobacteria
684	OTU	B	RS	1082846	54.45162852	6.924019104	1.184142425	5.847285728	5.00E-09	3.07E-05	3.07E-05	Bacteria	Actinobacteria	Actinobacteria	Actinomycetales	Streptomycetaceae	Streptomyces	unclassified	Reference	Microbial	Actinobacteria
685	OTU	B	RS	4325081	1.08278913	3.360442437	0.641842842	5.235615662	1.64E-07	0.001009143	0.001009143	Bacteria	Actinobacteria	Actinobacteria	Actinomycetales	unclassified	unclassified	unclassified	Reference	Microbial	Actinobacteria
686	OTU	B	RS	529635	3.00655544	-3.460533528	0.689135614	-5.021556655	5.13E-07	0.003145481	0.003145481	Bacteria	Proteobacteria	Gammaproteobacteria	Methylococcales	Crenotrichaceae	Crenothrix	unclassified	Reference	Microbial	Proteobacteria.Gammaproteobacteria
687	OTU	B	RS	612227	1.189674755	-2.766625205	0.553000933	-5.002930447	5.65E-07	0.003465277	0.003465277	Bacteria	Proteobacteria	Deltaproteobacteria	Syntrophobacterales	Syntrophaceae	unclassified	unclassified	Reference	Microbial	Proteobacteria.Deltaproteobacteria
688	OTU	B	RS	990234	1.65051625	2.111680275	0.469167638	4.500907788	6.77E-06	0.041525309	0.041525309	Bacteria	Planctomycetes	Planctomycetia	Gemmatales	Isosphaeraceae	unclassified	unclassified	Reference	Microbial	Planctomycetes
689	OTU	B	RS	1117497	1.608759805	6.540900243	1.318350216	4.961428431	7.00E-07	0.004294467	0.004294467	Bacteria	Actinobacteria	Actinobacteria	Actinomycetales	Streptomycetaceae	Streptomyces	unclassified	Reference	Microbial	Actinobacteria
690	OTU	B	RS	109573	1.580240479	-2.927069939	0.600738132	-4.872455702	1.10E-06	0.006764175	0.006764175	Bacteria	Proteobacteria	Deltaproteobacteria	Desulfuromonadales	Geobacteraceae	Geobacter	unclassified	Reference	Microbial	Proteobacteria.Deltaproteobacteria
691	OTU	B	RS	538093	3.80722374	2.975812216	0.454383838	6.549115453	5.79E-11	3.55E-07	3.55E-07	Bacteria	Actinobacteria	Actinobacteria	Actinomycetales	Pseudonocardiaceae	Actinomycetospora	unclassified	Reference	Microbial	Actinobacteria
692	OTU	B	RS	572073	4.275267031	-2.189232384	0.420932052	-5.200916332	1.98E-07	0.001217018	0.001217018	Bacteria	Nitrospirae	Nitrospira	Nitrospirales	[Thermodesulfovibrionaceae]	GOUTA19	unclassified	Reference	Microbial	Nitrospirae
693	OTU	B	RS	593096	3.139483562	1.990356924	0.386892378	5.144471786	2.68E-07	0.001646401	0.001646401	Bacteria	Proteobacteria	Alphaproteobacteria	Rhodospirillales	Acetobacteraceae	unclassified	unclassified	Reference	Microbial	Proteobacteria.Alphaproteobacteria
694	OTU	B	RS	978664	1.377093437	3.336706797	0.475099681	7.023172045	2.17E-12	1.33E-08	1.33E-08	Bacteria	Actinobacteria	Actinobacteria	Actinomycetales	Mycobacteriaceae	Mycobacterium	unclassified	Reference	Microbial	Actinobacteria
695	OTU	B	RS	792865	0.261517195	-5.20573331	1.164348918	-4.470939278	7.79E-06	0.047792998	0.047792998	Bacteria	Proteobacteria	Deltaproteobacteria	Desulfuromonadales	Geobacteraceae	Geobacter	unclassified	Reference	Microbial	Proteobacteria.Deltaproteobacteria
696	OTU	B	RS	850971	14.06839402	4.344319746	0.825460529	5.262904272	1.42E-07	0.000870211	0.000870211	Bacteria	Actinobacteria	Actinobacteria	Actinomycetales	Pseudonocardiaceae	Amycolatopsis	unclassified	Reference	Microbial	Actinobacteria
697	OTU	B	RS	1121483	14.02612037	6.004785712	0.639223455	9.393875747	5.78E-21	3.55E-17	3.55E-17	Bacteria	Actinobacteria	Actinobacteria	Actinomycetales	unclassified	unclassified	unclassified	Reference	Microbial	Actinobacteria
698	OTU	B	RS	369022	100.3328968	-3.656532426	0.520497211	-7.025075923	2.14E-12	1.31E-08	1.31E-08	Bacteria	Proteobacteria	Betaproteobacteria	Rhodocyclales	Rhodocyclaceae	unclassified	unclassified	Reference	Microbial	Proteobacteria.Betaproteobacteria
699	OTU	B	RS	4366345	7.837129363	4.249953086	0.724752535	5.864005825	4.52E-09	2.77E-05	2.77E-05	Bacteria	Actinobacteria	Actinobacteria	Actinomycetales	unclassified	unclassified	unclassified	Reference	Microbial	Actinobacteria
700	OTU	B	RS	579757	14.34847234	-1.5725451	0.34040416	-4.619641253	3.84E-06	0.02359088	0.02359088	Bacteria	Proteobacteria	Deltaproteobacteria	Desulfuromonadales	Geobacteraceae	Geobacter	unclassified	Reference	Microbial	Proteobacteria.Deltaproteobacteria
701	OTU	B	RS	1037355	225.529725	4.599883573	0.524085814	8.77696638	1.68E-18	1.03E-14	1.03E-14	Bacteria	Actinobacteria	Actinobacteria	Actinomycetales	Streptomycetaceae	Streptomyces	unclassified	Reference	Microbial	Actinobacteria
702	OTU	B	RS	888396	230.3640971	1.726258196	0.374749077	4.606437489	4.10E-06	0.025138755	0.025138755	Bacteria	Proteobacteria	Betaproteobacteria	Burkholderiales	Comamonadaceae	unclassified	unclassified	Reference	Microbial	Proteobacteria.Betaproteobacteria
703	OTU	B	RS	1087325	85.55297726	6.837782717	1.077287475	6.34722196	2.19E-10	1.35E-06	1.35E-06	Bacteria	Actinobacteria	Actinobacteria	Actinomycetales	Streptomycetaceae	Streptomyces	unclassified	Reference	Microbial	Actinobacteria
704	OTU	B	RS	370301	3.857670521	1.985047781	0.419762703	4.728976082	2.26E-06	0.013848445	0.013848445	Bacteria	Proteobacteria	Alphaproteobacteria	Rhodospirillales	Acetobacteraceae	unclassified	unclassified	Reference	Microbial	Proteobacteria.Alphaproteobacteria
705	OTU	B	RS	1108830	21.66694988	1.496393426	0.318794755	4.69390855	2.68E-06	0.01644924	0.01644924	Bacteria	Proteobacteria	Alphaproteobacteria	Rhizobiales	Methylocystaceae	Methylosinus	unclassified	Reference	Microbial	Proteobacteria.Alphaproteobacteria
706	OTU	B	RS	248323	1.070675174	4.445101657	0.696441282	6.382593584	1.74E-10	1.07E-06	1.07E-06	Bacteria	Actinobacteria	Actinobacteria	Actinomycetales	Geodermatophilaceae	Geodermatophilus	unclassified	Reference	Microbial	Actinobacteria
707	OTU	B	RS	4389971	5.823865991	-1.540306224	0.314102553	-4.903832236	9.40E-07	0.005767845	0.005767845	Bacteria	Acidobacteria	Solibacteres	Solibacterales	Solibacteraceae	Candidatus Solibacter	unclassified	Reference	Microbial	Acidobacteria
708	OTU	B	RS	755123	11.0375166	1.785212691	0.304992927	5.853292107	4.82E-09	2.96E-05	2.96E-05	Bacteria	Actinobacteria	Thermoleophilia	Gaiellales	Gaiellaceae	unclassified	unclassified	Reference	Microbial	Actinobacteria
709	OTU	B	RS	538197	4.776922248	-2.602537712	0.492025646	-5.289435075	1.23E-07	0.000752978	0.000752978	Bacteria	Firmicutes	Clostridia	Clostridiales	Christensenellaceae	unclassified	unclassified	Reference	Microbial	Firmicutes
710	OTU	B	RS	584529	7.114472214	-1.728612539	0.365500238	-4.729442995	2.25E-06	0.013816637	0.013816637	Bacteria	Acidobacteria	BPC102	MVS-40	unclassified	unclassified	unclassified	Reference	Microbial	Acidobacteria
711	OTU	B	RS	994823	13.86710468	2.102943779	0.451301643	4.659729939	3.17E-06	0.019431247	0.019431247	Bacteria	Actinobacteria	Thermoleophilia	Solirubrobacterales	Patulibacteraceae	unclassified	unclassified	Reference	Microbial	Actinobacteria
712	OTU	B	RS	1058954	172.534596	-3.555821112	0.700556353	-5.075710322	3.86E-07	0.002369195	0.002369195	Bacteria	Proteobacteria	Betaproteobacteria	Rhodocyclales	Rhodocyclaceae	unclassified	unclassified	Reference	Microbial	Proteobacteria.Betaproteobacteria
713	OTU	B	RS	1024572	3.400999108	2.407131672	0.43476396	5.536640322	3.08E-08	0.000189221	0.000189221	Bacteria	Actinobacteria	Acidimicrobiia	Acidimicrobiales	unclassified	unclassified	unclassified	Reference	Microbial	Actinobacteria
714	OTU	B	RS	51778	1.551090832	2.885139159	0.472219478	6.109741966	9.98E-10	6.12E-06	6.12E-06	Bacteria	Planctomycetes	Planctomycetia	Gemmatales	Isosphaeraceae	unclassified	unclassified	Reference	Microbial	Planctomycetes
715	OTU	B	RS	99371	2.845372676	3.355756053	0.652001056	5.146856779	2.65E-07	0.001625614	0.001625614	Bacteria	Chloroflexi	TK10	B07_WMSP1	unclassified	unclassified	unclassified	Reference	Microbial	Chloroflexi
716	OTU	B	RS	580625	67.66472031	2.196101499	0.340203579	6.455256895	1.08E-10	6.63E-07	6.63E-07	Bacteria	Proteobacteria	Alphaproteobacteria	Rhizobiales	Bradyrhizobiaceae	unclassified	unclassified	Reference	Microbial	Proteobacteria.Alphaproteobacteria
717	OTU	B	RS	883748	32.68637274	4.803103809	0.709072193	6.773786725	1.25E-11	7.70E-08	7.70E-08	Bacteria	Firmicutes	Bacilli	Bacillales	Bacillaceae	Bacillus	flexus	Reference	Microbial	Firmicutes
718	OTU	B	RS	837069	104.3270908	6.935097991	0.679315763	10.20894607	1.81E-24	1.11E-20	1.11E-20	Bacteria	Actinobacteria	Actinobacteria	Actinomycetales	Streptomycetaceae	Streptomyces	unclassified	Reference	Microbial	Actinobacteria
719	OTU	B	RS	1014513	2.164399651	2.214666247	0.396395601	5.587010155	2.31E-08	0.000141772	0.000141772	Bacteria	Planctomycetes	Planctomycetia	Gemmatales	Isosphaeraceae	unclassified	unclassified	Reference	Microbial	Planctomycetes
720	OTU	B	RS	1039041	4.085886483	4.168745073	0.427931706	9.741613013	2.00E-22	1.23E-18	1.23E-18	Bacteria	Actinobacteria	Actinobacteria	Actinomycetales	Sporichthyaceae	unclassified	unclassified	Reference	Microbial	Actinobacteria
721	OTU	B	RS	2855257	1.00325506	3.328835146	0.62019155	5.367430666	7.99E-08	0.000490139	0.000490139	Bacteria	Actinobacteria	Actinobacteria	Actinomycetales	Geodermatophilaceae	Modestobacter	unclassified	Reference	Microbial	Actinobacteria
722	OTU	B	RS	1051517	29.00874161	2.626894353	0.469329858	5.597117487	2.18E-08	0.000133753	0.000133753	Bacteria	Firmicutes	Bacilli	Bacillales	Bacillaceae	Bacillus	unclassified	Reference	Microbial	Firmicutes
723	OTU	B	RS	726273	7.753666914	1.497457251	0.300714262	4.979668215	6.37E-07	0.003908862	0.003908862	Bacteria	Chloroflexi	Anaerolineae	SJA-15	unclassified	unclassified	unclassified	Reference	Microbial	Chloroflexi
724	OTU	B	RS	909520	59.67125073	-1.059117828	0.223714905	-4.734230063	2.20E-06	0.013494539	0.013494539	Bacteria	Proteobacteria	Deltaproteobacteria	Myxococcales	Myxococcaceae	Anaeromyxobacter	unclassified	Reference	Microbial	Proteobacteria.Deltaproteobacteria
725	OTU	B	RS	578422	2.40135099	-2.544619142	0.473506476	-5.37399016	7.70E-08	0.000472629	0.000472629	Bacteria	NC10	24-Dec	JH-WHS47	unclassified	unclassified	unclassified	Reference	Microbial	NC10
726	OTU	B	RS	254635	2.516908757	1.854353438	0.402710123	4.604685439	4.13E-06	0.02535132	0.02535132	Bacteria	Actinobacteria	Actinobacteria	Actinomycetales	Frankiaceae	unclassified	unclassified	Reference	Microbial	Actinobacteria
727	OTU	B	RS	1031235	2.610887445	3.028577096	0.444188462	6.818225502	9.22E-12	5.66E-08	5.66E-08	Bacteria	Planctomycetes	Planctomycetia	Gemmatales	Isosphaeraceae	unclassified	unclassified	Reference	Microbial	Planctomycetes
728	OTU	B	RS	968085	2.789175343	3.270255171	0.459104525	7.123116837	1.06E-12	6.48E-09	6.48E-09	Bacteria	Actinobacteria	Thermoleophilia	Solirubrobacterales	unclassified	unclassified	unclassified	Reference	Microbial	Actinobacteria
729	OTU	B	RS	1062748	25.42334358	4.760961082	0.427849718	11.12764805	9.20E-29	5.65E-25	5.65E-25	Bacteria	Actinobacteria	Actinobacteria	Actinomycetales	Mycobacteriaceae	Mycobacterium	unclassified	Reference	Microbial	Actinobacteria
730	OTU	B	RS	565822	28.5343455	-1.967734714	0.427787955	-4.599789896	4.23E-06	0.025954433	0.025954433	Bacteria	Firmicutes	Clostridia	OPB54	unclassified	unclassified	unclassified	Reference	Microbial	Firmicutes
731	OTU	B	RS	544008	5.765788191	2.530798644	0.553742086	4.570356323	4.87E-06	0.029880785	0.029880785	Bacteria	Proteobacteria	Alphaproteobacteria	Rhizobiales	Methylocystaceae	Methylosinus	unclassified	Reference	Microbial	Proteobacteria.Alphaproteobacteria
732	OTU	B	RS	1037256	6.426844862	2.373415535	0.392199248	6.051555555	1.43E-09	8.80E-06	8.80E-06	Bacteria	Actinobacteria	Thermoleophilia	Gaiellales	Gaiellaceae	unclassified	unclassified	Reference	Microbial	Actinobacteria
733	OTU	B	RS	869089	5.458670034	4.704761153	0.501284572	9.385409842	6.27E-21	3.85E-17	3.85E-17	Bacteria	Actinobacteria	Actinobacteria	Actinomycetales	Sporichthyaceae	unclassified	unclassified	Reference	Microbial	Actinobacteria
734	OTU	B	RS	966091	41.72641321	3.580139391	0.592257295	6.044905523	1.49E-09	9.17E-06	9.17E-06	Bacteria	Actinobacteria	Actinobacteria	Actinomycetales	Geodermatophilaceae	unclassified	unclassified	Reference	Microbial	Actinobacteria
735	OTU	B	RS	256109	3.050970546	-2.497422658	0.492635512	-5.069514065	3.99E-07	0.002447636	0.002447636	Bacteria	Proteobacteria	Betaproteobacteria	Rhodocyclales	Rhodocyclaceae	unclassified	unclassified	Reference	Microbial	Proteobacteria.Betaproteobacteria
736	OTU	B	RS	1044581	7.955973145	2.629825815	0.310183301	8.478295908	2.29E-17	1.40E-13	1.40E-13	Bacteria	Actinobacteria	Thermoleophilia	Solirubrobacterales	Conexibacteraceae	unclassified	unclassified	Reference	Microbial	Actinobacteria
737	OTU	B	RS	4392312	3.064698654	-2.989251881	0.454055574	-6.583449372	4.60E-11	2.82E-07	2.82E-07	Bacteria	Acidobacteria	Acidobacteriia	Acidobacteriales	Koribacteraceae	unclassified	unclassified	Reference	Microbial	Acidobacteria
738	OTU	B	RS	969805	191.8469236	3.565746268	0.589634751	6.047381474	1.47E-09	9.03E-06	9.03E-06	Bacteria	Proteobacteria	Alphaproteobacteria	Rhizobiales	Rhizobiaceae	Agrobacterium	unclassified	Reference	Microbial	Proteobacteria.Alphaproteobacteria
739	OTU	B	RS	767680	6.918353947	6.094497726	1.264657422	4.819089834	1.44E-06	0.008850451	0.008850451	Bacteria	Actinobacteria	Actinobacteria	Actinomycetales	Streptomycetaceae	Streptomyces	unclassified	Reference	Microbial	Actinobacteria
740	OTU	B	RS	4326494	0.509154242	-3.610742029	0.759138783	-4.756366175	1.97E-06	0.012096567	0.012096567	Bacteria	Planctomycetes	Phycisphaerae	MSBL9	unclassified	unclassified	unclassified	Reference	Microbial	Planctomycetes
741	OTU	B	RS	New.ReferenceOTU1261	1.205087723	-4.495155534	0.800989635	-5.612002127	2.00E-08	0.000122739	0.000122739	Bacteria	Nitrospirae	Nitrospira	Nitrospirales	[Thermodesulfovibrionaceae]	unclassified	unclassified	DeNovo	Microbial	Nitrospirae
742	OTU	B	RS	New.ReferenceOTU678	6.496024947	-1.600695346	0.324810994	-4.928082412	8.30E-07	0.005096201	0.005096201	Bacteria	Chlorobi	BSV26	PK329	unclassified	unclassified	unclassified	DeNovo	Microbial	Chlorobi
743	OTU	B	RS	New.ReferenceOTU147	42.88978983	4.107370083	0.727153334	5.648561166	1.62E-08	9.93E-05	9.93E-05	Bacteria	Actinobacteria	Actinobacteria	Actinomycetales	Thermomonosporaceae	unclassified	unclassified	DeNovo	Microbial	Actinobacteria
744	OTU	B	RS	New.ReferenceOTU459	2.355188023	3.394040437	0.571206859	5.941876189	2.82E-09	1.73E-05	1.73E-05	Bacteria	Proteobacteria	Alphaproteobacteria	Rhizobiales	unclassified	unclassified	unclassified	DeNovo	Microbial	Proteobacteria.Alphaproteobacteria
745	OTU	B	RS	New.ReferenceOTU296	22.13778797	3.434901208	0.464056378	7.401904957	1.34E-13	8.24E-10	8.24E-10	Bacteria	Actinobacteria	Actinobacteria	Actinomycetales	Kineosporiaceae	unclassified	unclassified	DeNovo	Microbial	Actinobacteria
746	OTU	B	RS	New.ReferenceOTU1075	3.033323456	4.413549275	0.621278953	7.103973593	1.21E-12	7.44E-09	7.44E-09	Bacteria	Actinobacteria	Thermoleophilia	Solirubrobacterales	Conexibacteraceae	unclassified	unclassified	DeNovo	Microbial	Actinobacteria
747	OTU	B	RS	New.ReferenceOTU597	9.451873264	1.997053692	0.429438902	4.650379098	3.31E-06	0.020333442	0.020333442	Bacteria	Planctomycetes	Phycisphaerae	WD2101	unclassified	unclassified	unclassified	DeNovo	Microbial	Planctomycetes
748	OTU	B	RS	New.ReferenceOTU722	5.932859696	-3.765134022	0.559885312	-6.724830853	1.76E-11	1.08E-07	1.08E-07	Bacteria	Nitrospirae	Nitrospira	Nitrospirales	[Thermodesulfovibrionaceae]	HB118	unclassified	DeNovo	Microbial	Nitrospirae
749	OTU	B	RS	New.ReferenceOTU439	8.156160476	-2.746823087	0.456176603	-6.021402826	1.73E-09	1.06E-05	1.06E-05	Bacteria	Proteobacteria	Deltaproteobacteria	Desulfuromonadales	Geobacteraceae	Geobacter	unclassified	DeNovo	Microbial	Proteobacteria.Deltaproteobacteria
750	OTU	B	RS	New.ReferenceOTU122	1.149637813	-5.383087373	0.936978569	-5.745155283	9.18E-09	5.64E-05	5.64E-05	Bacteria	Firmicutes	Clostridia	Clostridiales	Ruminococcaceae	unclassified	unclassified	DeNovo	Microbial	Firmicutes
751	OTU	B	RS	New.ReferenceOTU549	8.241339837	-1.111700867	0.248042836	-4.481890653	7.40E-06	0.045404381	0.045404381	Bacteria	Verrucomicrobia	[Pedosphaerae]	[Pedosphaerales]	Ellin515	unclassified	unclassified	DeNovo	Microbial	Verrucomicrobia
752	OTU	B	RS	New.ReferenceOTU606	2.115376667	2.030756415	0.403539415	5.032361998	4.84E-07	0.002973213	0.002973213	Bacteria	Actinobacteria	Actinobacteria	Actinomycetales	Geodermatophilaceae	Geodermatophilus	unclassified	DeNovo	Microbial	Actinobacteria
753	OTU	B	RS	New.ReferenceOTU1434	3.220105145	3.260919243	0.620531699	5.255040553	1.48E-07	0.000908226	0.000908226	Bacteria	Actinobacteria	Thermoleophilia	Solirubrobacterales	Conexibacteraceae	Conexibacter	unclassified	DeNovo	Microbial	Actinobacteria
754	OTU	B	RS	New.ReferenceOTU1438	4.538538349	-1.291373854	0.280556268	-4.602905013	4.17E-06	0.025569091	0.025569091	Bacteria	Proteobacteria	Deltaproteobacteria	Myxococcales	Myxococcaceae	Anaeromyxobacter	unclassified	DeNovo	Microbial	Proteobacteria.Deltaproteobacteria
755	OTU	B	RS	New.ReferenceOTU955	4.821994074	1.891146188	0.346967334	5.45050211	5.02E-08	0.000308248	0.000308248	Bacteria	Actinobacteria	Actinobacteria	Actinomycetales	Thermomonosporaceae	Actinoallomurus	unclassified	DeNovo	Microbial	Actinobacteria
756	OTU	B	RS	New.ReferenceOTU1137	0.981905994	2.44515634	0.474783454	5.15004539	2.60E-07	0.001598219	0.001598219	Bacteria	Actinobacteria	Thermoleophilia	Solirubrobacterales	Conexibacteraceae	Conexibacter	unclassified	DeNovo	Microbial	Actinobacteria
757	OTU	B	RS	New.ReferenceOTU1359	3.781751502	-1.588495088	0.321344161	-4.943282879	7.68E-07	0.004714314	0.004714314	Bacteria	Acidobacteria	Acidobacteriia	Acidobacteriales	Koribacteraceae	Candidatus Koribacter	unclassified	DeNovo	Microbial	Acidobacteria
758	OTU	B	RS	New.ReferenceOTU419	7.257528483	2.261191619	0.438236442	5.159752596	2.47E-07	0.001517535	0.001517535	Bacteria	Actinobacteria	Thermoleophilia	Solirubrobacterales	Conexibacteraceae	unclassified	unclassified	DeNovo	Microbial	Actinobacteria
759	OTU	B	RS	New.ReferenceOTU149	0.705910113	2.384171787	0.489536586	4.87026272	1.11E-06	0.006839684	0.006839684	Bacteria	Planctomycetes	Planctomycetia	Gemmatales	Gemmataceae	unclassified	unclassified	DeNovo	Microbial	Planctomycetes
760	OTU	B	RS	New.ReferenceOTU622	12.19526621	-1.266900013	0.253541314	-4.99681883	5.83E-07	0.003576875	0.003576875	Bacteria	Acidobacteria	Acidobacteriia	Acidobacteriales	Koribacteraceae	Candidatus Koribacter	unclassified	DeNovo	Microbial	Acidobacteria
761	OTU	B	RS	New.ReferenceOTU402	3.301364062	2.737713594	0.582358313	4.701080987	2.59E-06	0.01588181	0.01588181	Bacteria	Actinobacteria	Actinobacteria	Actinomycetales	unclassified	unclassified	unclassified	DeNovo	Microbial	Actinobacteria
762	OTU	B	RS	New.ReferenceOTU159	9.72600209	1.793473101	0.351349355	5.104529362	3.32E-07	0.002035144	0.002035144	Bacteria	Actinobacteria	Thermoleophilia	Gaiellales	Gaiellaceae	unclassified	unclassified	DeNovo	Microbial	Actinobacteria
763	OTU	B	RS	New.ReferenceOTU408	12.45379701	-1.62102655	0.346216049	-4.68212422	2.84E-06	0.017424007	0.017424007	Bacteria	Acidobacteria	Acidobacteria-6	iii1-15	unclassified	unclassified	unclassified	DeNovo	Microbial	Acidobacteria
764	OTU	B	RS	New.ReferenceOTU976	1.037658175	-2.866417564	0.585512782	-4.895567875	9.80E-07	0.006015626	0.006015626	Bacteria	Proteobacteria	Gammaproteobacteria	Legionellales	Coxiellaceae	unclassified	unclassified	DeNovo	Microbial	Proteobacteria.Gammaproteobacteria
765	OTU	B	RS	New.ReferenceOTU1203	13.95878687	-1.677168171	0.356107935	-4.709718617	2.48E-06	0.015223382	0.015223382	unassigned	unassigned	unassigned	unassigned	unassigned	unassigned	unassigned	DeNovo	unassigned	unassigned
766	OTU	B	RS	New.ReferenceOTU1216	4.157533765	6.856081208	0.942528552	7.274136354	3.49E-13	2.14E-09	2.14E-09	Bacteria	Actinobacteria	Actinobacteria	Actinomycetales	Thermomonosporaceae	Actinoallomurus	unclassified	DeNovo	Microbial	Actinobacteria
767	OTU	B	RS	New.ReferenceOTU196	9.624873143	-2.590864295	0.544226374	-4.760637149	1.93E-06	0.011843351	0.011843351	Bacteria	Proteobacteria	Betaproteobacteria	Rhodocyclales	Rhodocyclaceae	unclassified	unclassified	DeNovo	Microbial	Proteobacteria.Betaproteobacteria
768	OTU	B	RS	New.ReferenceOTU197	10.93178708	-2.289991706	0.42483204	-5.390346038	7.03E-08	0.000431567	0.000431567	Bacteria	Bacteroidetes	Bacteroidia	Bacteroidales	unclassified	unclassified	unclassified	DeNovo	Microbial	Bacteroidetes
769	OTU	B	RS	New.ReferenceOTU518	0.448096201	-3.939153212	0.8179943	-4.81562428	1.47E-06	0.009005458	0.009005458	Bacteria	Firmicutes	Clostridia	Clostridiales	Peptococcaceae	Pelotomaculum	unclassified	DeNovo	Microbial	Firmicutes
770	OTU	B	RS	New.ReferenceOTU204	0.829077151	-2.57540212	0.543636817	-4.737357809	2.17E-06	0.013287997	0.013287997	Bacteria	Acidobacteria	BPC102	MVS-40	unclassified	unclassified	unclassified	DeNovo	Microbial	Acidobacteria
771	OTU	B	RS	New.ReferenceOTU1172	14.75983954	-1.650798952	0.339433057	-4.863400651	1.15E-06	0.007081236	0.007081236	Bacteria	WS3	PRR-12	Sediment-1	unclassified	unclassified	unclassified	DeNovo	Microbial	WS3
772	OTU	B	RS	New.ReferenceOTU1007	1.413981483	2.56237499	0.47076193	5.443037819	5.24E-08	0.000321453	0.000321453	Bacteria	Planctomycetes	Planctomycetia	Gemmatales	Isosphaeraceae	unclassified	unclassified	DeNovo	Microbial	Planctomycetes
773	OTU	B	RS	New.ReferenceOTU1480	2.827996436	-2.503035692	0.555761704	-4.503793032	6.68E-06	0.040965223	0.040965223	Bacteria	KSB3	unclassified	unclassified	unclassified	unclassified	unclassified	DeNovo	Microbial	KSB3
774	OTU	B	RS	New.ReferenceOTU27	8.744055005	2.216053913	0.399164416	5.551732131	2.83E-08	0.000173587	0.000173587	unassigned	unassigned	unassigned	unassigned	unassigned	unassigned	unassigned	DeNovo	unassigned	unassigned
775	OTU	B	RS	New.ReferenceOTU1542	0.498560606	2.63726696	0.569848761	4.628012098	3.69E-06	0.022657341	0.022657341	Bacteria	Planctomycetes	Planctomycetia	Gemmatales	Gemmataceae	unclassified	unclassified	DeNovo	Microbial	Planctomycetes
776	OTU	B	RS	New.ReferenceOTU535	13.9281128	4.073167771	0.789354968	5.160121793	2.47E-07	0.001514546	0.001514546	Bacteria	Firmicutes	Bacilli	Bacillales	Bacillaceae	Bacillus	flexus	DeNovo	Microbial	Firmicutes
777	OTU	B	RS	New.ReferenceOTU596	0.604694093	7.113038594	1.453575855	4.893476024	9.91E-07	0.00607995	0.00607995	Bacteria	Actinobacteria	Actinobacteria	Actinomycetales	Nocardiaceae	Nocardia	unclassified	DeNovo	Microbial	Actinobacteria
778	OTU	B	RS	New.ReferenceOTU1155	12.94220834	1.997037967	0.401353109	4.975763039	6.50E-07	0.003988505	0.003988505	Bacteria	Chloroflexi	Anaerolineae	SBR1031	oc28	unclassified	unclassified	DeNovo	Microbial	Chloroflexi
779	OTU	B	RS	New.ReferenceOTU441	1.597268792	-2.150111393	0.469298963	-4.581538767	4.62E-06	0.028326368	0.028326368	Bacteria	Firmicutes	Clostridia	Clostridiales	Christensenellaceae	unclassified	unclassified	DeNovo	Microbial	Firmicutes
780	OTU	B	RS	New.ReferenceOTU1526	0.896758001	-1.726629763	0.360351487	-4.791515578	1.66E-06	0.010158341	0.010158341	Bacteria	Verrucomicrobia	[Pedosphaerae]	[Pedosphaerales]	unclassified	unclassified	unclassified	DeNovo	Microbial	Verrucomicrobia
781	OTU	B	RS	New.ReferenceOTU1043	1.02970157	-4.17208254	0.607644327	-6.865994392	6.60E-12	4.05E-08	4.05E-08	unassigned	unassigned	unassigned	unassigned	unassigned	unassigned	unassigned	DeNovo	unassigned	unassigned
782	OTU	B	RS	New.ReferenceOTU1044	12.52784891	-2.781694842	0.492236173	-5.651138604	1.59E-08	9.78E-05	9.78E-05	Bacteria	Firmicutes	Clostridia	OPB54	unclassified	unclassified	unclassified	DeNovo	Microbial	Firmicutes
783	OTU	B	RS	New.ReferenceOTU658	54.09397973	-4.060561738	0.656907045	-6.181333825	6.36E-10	3.90E-06	3.90E-06	Bacteria	Firmicutes	Clostridia	Clostridiales	Veillonellaceae	unclassified	unclassified	DeNovo	Microbial	Firmicutes
784	OTU	B	RS	New.ReferenceOTU1052	0.383193272	3.806074919	0.763127909	4.987466548	6.12E-07	0.003754384	0.003754384	Bacteria	Actinobacteria	Acidimicrobiia	Acidimicrobiales	unclassified	unclassified	unclassified	DeNovo	Microbial	Actinobacteria
785	OTU	B	RS	New.ReferenceOTU1187	2.258789813	-2.428138035	0.516272096	-4.703213777	2.56E-06	0.015716736	0.015716736	Bacteria	Proteobacteria	Deltaproteobacteria	Myxococcales	unclassified	unclassified	unclassified	DeNovo	Microbial	Proteobacteria.Deltaproteobacteria
786	OTU	B	RS	New.CleanUp.ReferenceOTU30910	0.531506988	-2.434649268	0.545341035	-4.464452725	8.03E-06	0.049263951	0.049263951	Bacteria	Acidobacteria	Solibacteres	Solibacterales	Solibacteraceae	Candidatus Solibacter	unclassified	DeNovo	Microbial	Acidobacteria
787	OTU	B	RS	New.CleanUp.ReferenceOTU38154	0.510366812	2.625507651	0.525902751	4.992382425	5.96E-07	0.003660047	0.003660047	Bacteria	Chloroflexi	Anaerolineae	Anaerolineales	Anaerolinaceae	Anaerolinea	unclassified	DeNovo	Microbial	Chloroflexi
788	OTU	B	RS	New.CleanUp.ReferenceOTU48667	0.893268478	3.019220613	0.665603773	4.53606295	5.73E-06	0.035173651	0.035173651	Bacteria	Actinobacteria	Thermoleophilia	Solirubrobacterales	Conexibacteraceae	unclassified	unclassified	DeNovo	Microbial	Actinobacteria
789	OTU	B	RS	New.CleanUp.ReferenceOTU49890	1.520420593	-3.177170417	0.644858066	-4.926929794	8.35E-07	0.005126344	0.005126344	Bacteria	Proteobacteria	Betaproteobacteria	Rhodocyclales	Rhodocyclaceae	unclassified	unclassified	DeNovo	Microbial	Proteobacteria.Betaproteobacteria
790	OTU	B	RS	New.CleanUp.ReferenceOTU50556	0.406230228	-4.28548983	0.916462082	-4.676123447	2.92E-06	0.017941437	0.017941437	unassigned	unassigned	unassigned	unassigned	unassigned	unassigned	unassigned	DeNovo	unassigned	unassigned
791	OTU	B	RS	New.CleanUp.ReferenceOTU50956	2.785119479	2.933290424	0.362931959	8.08220481	6.36E-16	3.90E-12	3.90E-12	Bacteria	Chloroflexi	Ellin6529	unclassified	unclassified	unclassified	unclassified	DeNovo	Microbial	Chloroflexi
792	OTU	B	RS	New.CleanUp.ReferenceOTU61708	2.913863917	-2.752968027	0.526269146	-5.231102841	1.69E-07	0.001034095	0.001034095	unassigned	unassigned	unassigned	unassigned	unassigned	unassigned	unassigned	DeNovo	unassigned	unassigned
793	OTU	B	RS	New.CleanUp.ReferenceOTU63764	3.060320974	-2.543494276	0.463513797	-5.4874187	4.08E-08	0.000250297	0.000250297	Bacteria	Proteobacteria	Deltaproteobacteria	Desulfuromonadales	Geobacteraceae	Geobacter	unclassified	DeNovo	Microbial	Proteobacteria.Deltaproteobacteria
794	OTU	B	RS	New.CleanUp.ReferenceOTU91881	0.537419389	-2.348795917	0.517073415	-4.542480522	5.56E-06	0.034119348	0.034119348	Bacteria	Acidobacteria	BPC102	MVS-40	unclassified	unclassified	unclassified	DeNovo	Microbial	Acidobacteria
795	OTU	B	RS	New.CleanUp.ReferenceOTU95901	0.555972829	-4.295144098	0.80432885	-5.340034863	9.29E-08	0.000570303	0.000570303	unassigned	unassigned	unassigned	unassigned	unassigned	unassigned	unassigned	DeNovo	unassigned	unassigned
796	OTU	B	RS	New.CleanUp.ReferenceOTU99203	0.607445941	2.301114165	0.515549982	4.463416245	8.07E-06	0.049502967	0.049502967	Bacteria	Actinobacteria	Actinobacteria	Actinomycetales	unclassified	unclassified	unclassified	DeNovo	Microbial	Actinobacteria
797	OTU	B	RS	New.CleanUp.ReferenceOTU108654	0.463480509	-4.300365384	0.822088126	-5.231027244	1.69E-07	0.001034518	0.001034518	Bacteria	Cyanobacteria	4C0d-2	YS2	unclassified	unclassified	unclassified	DeNovo	Microbial	Cyanobacteria
798	OTU	B	RS	New.CleanUp.ReferenceOTU114518	0.285790774	-5.014987704	1.022368444	-4.905264569	9.33E-07	0.005725913	0.005725913	Bacteria	GN02	3BR-5F	unclassified	unclassified	unclassified	unclassified	DeNovo	Microbial	GN02
799	OTU	B	RS	New.CleanUp.ReferenceOTU122736	0.65123543	-2.631431182	0.561589905	-4.685681065	2.79E-06	0.017124101	0.017124101	Bacteria	Chlorobi	Ignavibacteria	Ignavibacteriales	Ignavibacteriaceae	unclassified	unclassified	DeNovo	Microbial	Chlorobi
800	OTU	B	RS	New.CleanUp.ReferenceOTU123331	0.336508076	-3.490644453	0.703794313	-4.959750863	7.06E-07	0.004331718	0.004331718	Bacteria	Acidobacteria	Acidobacteriia	Acidobacteriales	Koribacteraceae	Candidatus Koribacter	unclassified	DeNovo	Microbial	Acidobacteria
801	OTU	B	RS	New.CleanUp.ReferenceOTU134236	3.811380188	-2.962443554	0.635756173	-4.659716536	3.17E-06	0.019432512	0.019432512	unassigned	unassigned	unassigned	unassigned	unassigned	unassigned	unassigned	DeNovo	unassigned	unassigned
802	OTU	B	RS	New.CleanUp.ReferenceOTU145580	0.587646206	-2.594819051	0.563220351	-4.607111669	4.08E-06	0.025057417	0.025057417	Bacteria	MVS-104	unclassified	unclassified	unclassified	unclassified	unclassified	DeNovo	Microbial	MVS-104
803	OTU	B	RS	New.CleanUp.ReferenceOTU153153	2.929318231	-2.009473903	0.312689579	-6.426417882	1.31E-10	8.02E-07	8.02E-07	Bacteria	Proteobacteria	Deltaproteobacteria	Myxococcales	Myxococcaceae	Anaeromyxobacter	unclassified	DeNovo	Microbial	Proteobacteria.Deltaproteobacteria
804	OTU	B	RS	New.CleanUp.ReferenceOTU156442	2.700008625	2.724052405	0.384956284	7.076264281	1.48E-12	9.09E-09	9.09E-09	unassigned	unassigned	unassigned	unassigned	unassigned	unassigned	unassigned	DeNovo	unassigned	unassigned
805	OTU	B	RS	New.CleanUp.ReferenceOTU156696	2.528233487	2.377606962	0.51686549	4.60004974	4.22E-06	0.025922079	0.025922079	Bacteria	Chloroflexi	C0119	unclassified	unclassified	unclassified	unclassified	DeNovo	Microbial	Chloroflexi
806	OTU	B	RS	New.CleanUp.ReferenceOTU174660	1.838006484	7.937284114	1.358417504	5.843037279	5.13E-09	3.15E-05	3.15E-05	Bacteria	Actinobacteria	Actinobacteria	Actinomycetales	Actinopolysporaceae	Actinopolyspora	unclassified	DeNovo	Microbial	Actinobacteria
807	OTU	B	RS	New.CleanUp.ReferenceOTU186566	3.172838576	-3.549885063	0.700222772	-5.069650979	3.99E-07	0.002445876	0.002445876	Bacteria	OP8	OP8_2	unclassified	unclassified	unclassified	unclassified	DeNovo	Microbial	OP8
808	OTU	B	RS	New.CleanUp.ReferenceOTU190921	0.874564219	-4.319920219	0.802169949	-5.385293013	7.23E-08	0.000443869	0.000443869	Bacteria	Firmicutes	Clostridia	Clostridiales	Ruminococcaceae	unclassified	unclassified	DeNovo	Microbial	Firmicutes
809	OTU	B	RS	New.CleanUp.ReferenceOTU191263	0.566589264	-3.213035252	0.667582835	-4.812938682	1.49E-06	0.009127372	0.009127372	Bacteria	Proteobacteria	Deltaproteobacteria	Syntrophobacterales	Syntrophobacteraceae	Syntrophobacter	unclassified	DeNovo	Microbial	Proteobacteria.Deltaproteobacteria
810	OTU	B	RS	New.CleanUp.ReferenceOTU201215	2.525767195	-2.416461842	0.511384685	-4.725330875	2.30E-06	0.014099204	0.014099204	Bacteria	Chlorobi	Ignavibacteria	Ignavibacteriales	Ignavibacteriaceae	unclassified	unclassified	DeNovo	Microbial	Chlorobi
811	OTU	B	RS	New.CleanUp.ReferenceOTU205906	1.515489555	2.910341888	0.646300259	4.503080184	6.70E-06	0.041102925	0.041102925	Bacteria	Firmicutes	Bacilli	Bacillales	Paenibacillaceae	Ammoniphilus	unclassified	DeNovo	Microbial	Firmicutes
812	OTU	B	RS	New.CleanUp.ReferenceOTU224583	0.682701202	6.611386168	1.231175811	5.369977311	7.87E-08	0.000483268	0.000483268	Bacteria	Actinobacteria	Actinobacteria	Actinomycetales	unclassified	unclassified	unclassified	DeNovo	Microbial	Actinobacteria
813	OTU	B	RS	New.CleanUp.ReferenceOTU231125	0.804347169	3.542836097	0.751183782	4.716337308	2.40E-06	0.014736668	0.014736668	Bacteria	Chloroflexi	C0119	unclassified	unclassified	unclassified	unclassified	DeNovo	Microbial	Chloroflexi
814	OTU	B	RS	New.CleanUp.ReferenceOTU245729	1.378334101	-2.001028216	0.415364078	-4.81752834	1.45E-06	0.008919973	0.008919973	Bacteria	Acidobacteria	Solibacteres	Solibacterales	Solibacteraceae	Candidatus Solibacter	unclassified	DeNovo	Microbial	Acidobacteria
815	OTU	B	RS	New.CleanUp.ReferenceOTU252136	1.484246281	-2.081247659	0.408230216	-5.098220509	3.43E-07	0.00210414	0.00210414	Bacteria	Acidobacteria	Acidobacteriia	Acidobacteriales	Koribacteraceae	Candidatus Koribacter	unclassified	DeNovo	Microbial	Acidobacteria
816	OTU	B	RS	New.CleanUp.ReferenceOTU258545	1.538079887	-2.831892425	0.505524978	-5.601884271	2.12E-08	0.000130125	0.000130125	Bacteria	Acidobacteria	Acidobacteriia	Acidobacteriales	Koribacteraceae	unclassified	unclassified	DeNovo	Microbial	Acidobacteria
817	OTU	B	RS	New.CleanUp.ReferenceOTU270088	0.427229702	-5.570551234	1.182447593	-4.711034356	2.46E-06	0.015125415	0.015125415	Bacteria	GN02	BB34	unclassified	unclassified	unclassified	unclassified	DeNovo	Microbial	GN02
818	OTU	B	RS	New.CleanUp.ReferenceOTU272012	1.243316482	-4.409954475	0.665335377	-6.628167727	3.40E-11	2.09E-07	2.09E-07	Bacteria	Firmicutes	Clostridia	Clostridiales	Peptococcaceae	Pelotomaculum	unclassified	DeNovo	Microbial	Firmicutes
819	OTU	B	RS	New.CleanUp.ReferenceOTU275822	1.692768682	-1.681512689	0.359149388	-4.681931097	2.84E-06	0.017440434	0.017440434	Bacteria	Chlorobi	OPB56	unclassified	unclassified	unclassified	unclassified	DeNovo	Microbial	Chlorobi
820	OTU	B	ES	1033426	22.622844	3.141302387	0.38545886	8.149514023	3.65E-16	1.24E-12	1.24E-12	Bacteria	Actinobacteria	Actinobacteria	Actinomycetales	Nocardioidaceae	Nocardioides	unclassified	Reference	Microbial	Actinobacteria
821	OTU	B	ES	1128417	1.965038749	3.665457941	0.829094505	4.421037552	9.82E-06	0.033318971	0.033318971	Bacteria	Actinobacteria	Acidimicrobiia	Acidimicrobiales	unclassified	unclassified	unclassified	Reference	Microbial	Actinobacteria
822	OTU	B	ES	578392	15.29936205	3.636581571	0.683884814	5.317535204	1.05E-07	0.000356778	0.000356778	Bacteria	Proteobacteria	Deltaproteobacteria	Myxococcales	unclassified	unclassified	unclassified	Reference	Microbial	Proteobacteria.Deltaproteobacteria
823	OTU	B	ES	1084157	28.71688633	2.178383854	0.370431135	5.880671593	4.09E-09	1.39E-05	1.39E-05	Bacteria	Actinobacteria	Actinobacteria	Actinomycetales	Intrasporangiaceae	Phycicoccus	unclassified	Reference	Microbial	Actinobacteria
824	OTU	B	ES	665877	6.543065004	1.97194277	0.410930071	4.798730751	1.60E-06	0.005416151	0.005416151	Bacteria	Actinobacteria	Actinobacteria	Actinomycetales	unclassified	unclassified	unclassified	Reference	Microbial	Actinobacteria
825	OTU	B	ES	212027	25.78626676	1.508341641	0.269260692	5.601789214	2.12E-08	7.20E-05	7.20E-05	Bacteria	Chloroflexi	Ellin6529	unclassified	unclassified	unclassified	unclassified	Reference	Microbial	Chloroflexi
826	OTU	B	ES	4297391	9.181689379	2.670116158	0.536455659	4.977328718	6.45E-07	0.002186747	0.002186747	Bacteria	Actinobacteria	Actinobacteria	Actinomycetales	Intrasporangiaceae	Terracoccus	unclassified	Reference	Microbial	Actinobacteria
827	OTU	B	ES	213535	9.939282896	2.871109461	0.608092549	4.721500808	2.34E-06	0.007941035	0.007941035	Bacteria	Actinobacteria	Actinobacteria	Actinomycetales	unclassified	unclassified	unclassified	Reference	Microbial	Actinobacteria
828	OTU	B	ES	1009440	16.02000576	2.736985256	0.578535512	4.730885484	2.24E-06	0.007582565	0.007582565	Bacteria	Proteobacteria	Alphaproteobacteria	Caulobacterales	Caulobacteraceae	unclassified	unclassified	Reference	Microbial	Proteobacteria.Alphaproteobacteria
829	OTU	B	ES	865748	1.787952641	4.102028206	0.7860687	5.218409292	1.80E-07	0.000612142	0.000612142	Bacteria	Actinobacteria	Actinobacteria	Actinomycetales	Frankiaceae	unclassified	unclassified	Reference	Microbial	Actinobacteria
830	OTU	B	ES	890516	2.259679157	4.398443821	0.754402895	5.830364454	5.53E-09	1.88E-05	1.88E-05	Bacteria	Actinobacteria	Actinobacteria	Actinomycetales	Sporichthyaceae	unclassified	unclassified	Reference	Microbial	Actinobacteria
831	OTU	B	ES	531901	298.0990775	-1.602385127	0.346888232	-4.619312446	3.85E-06	0.013059665	0.013059665	Bacteria	Proteobacteria	Betaproteobacteria	Rhodocyclales	Rhodocyclaceae	unclassified	unclassified	Reference	Microbial	Proteobacteria.Betaproteobacteria
832	OTU	B	ES	1081815	33.35427669	2.808252261	0.583605902	4.811898325	1.50E-06	0.005071156	0.005071156	Bacteria	Actinobacteria	Actinobacteria	Actinomycetales	Micrococcaceae	unclassified	unclassified	Reference	Microbial	Actinobacteria
833	OTU	B	ES	241899	1.946693505	3.51236844	0.77269909	4.545583765	5.48E-06	0.018582463	0.018582463	Bacteria	Actinobacteria	Actinobacteria	Actinomycetales	Frankiaceae	unclassified	unclassified	Reference	Microbial	Actinobacteria
834	OTU	B	ES	668615	14.12459692	2.935059141	0.599404826	4.896622471	9.75E-07	0.003307129	0.003307129	Bacteria	Actinobacteria	Actinobacteria	Actinomycetales	unclassified	unclassified	unclassified	Reference	Microbial	Actinobacteria
835	OTU	B	ES	994098	1.094312878	5.055028418	1.107948927	4.562510323	5.05E-06	0.01714507	0.01714507	Bacteria	Actinobacteria	Actinobacteria	Actinomycetales	Streptomycetaceae	Streptomyces	unclassified	Reference	Microbial	Actinobacteria
836	OTU	B	ES	332725	65.03505862	4.328108948	0.556377895	7.779081428	7.31E-15	2.48E-11	2.48E-11	Bacteria	Actinobacteria	Actinobacteria	Actinomycetales	Thermomonosporaceae	unclassified	unclassified	Reference	Microbial	Actinobacteria
837	OTU	B	ES	563670	3.850647609	3.624026151	0.562487518	6.442856129	1.17E-10	3.98E-07	3.98E-07	Bacteria	Actinobacteria	Actinobacteria	Actinomycetales	unclassified	unclassified	unclassified	Reference	Microbial	Actinobacteria
838	OTU	B	ES	3329863	56.7869929	-1.249363284	0.262751156	-4.754929737	1.99E-06	0.006733644	0.006733644	Bacteria	Acidobacteria	Acidobacteria-6	CCU21	unclassified	unclassified	unclassified	Reference	Microbial	Acidobacteria
839	OTU	B	ES	694856	108.011666	-4.492491748	0.698863225	-6.428284657	1.29E-10	4.38E-07	4.38E-07	Bacteria	Proteobacteria	Alphaproteobacteria	Rhizobiales	Methylocystaceae	Pleomorphomonas	unclassified	Reference	Microbial	Proteobacteria.Alphaproteobacteria
840	OTU	B	ES	364805	12.28840553	1.996431197	0.432534644	4.615656169	3.92E-06	0.01329173	0.01329173	Bacteria	Actinobacteria	Actinobacteria	Actinomycetales	Geodermatophilaceae	unclassified	unclassified	Reference	Microbial	Actinobacteria
841	OTU	B	ES	267851	3.934315937	3.249533316	0.584678704	5.557810283	2.73E-08	9.27E-05	9.27E-05	Bacteria	Actinobacteria	Thermoleophilia	Solirubrobacterales	Conexibacteraceae	Conexibacter	unclassified	Reference	Microbial	Actinobacteria
842	OTU	B	ES	236820	10.14814798	10.45966245	1.316452802	7.945337987	1.94E-15	6.57E-12	6.57E-12	Bacteria	Actinobacteria	Actinobacteria	Actinomycetales	Pseudonocardiaceae	Amycolatopsis	unclassified	Reference	Microbial	Actinobacteria
843	OTU	B	ES	112867	95.57278482	1.021175183	0.212594298	4.803398738	1.56E-06	0.005291344	0.005291344	Bacteria	Chloroflexi	Ellin6529	unclassified	unclassified	unclassified	unclassified	Reference	Microbial	Chloroflexi
844	OTU	B	ES	813418	43.61072331	4.446683319	0.702305919	6.331547543	2.43E-10	8.23E-07	8.23E-07	Bacteria	Proteobacteria	Alphaproteobacteria	Sphingomonadales	Sphingomonadaceae	Novosphingobium	unclassified	Reference	Microbial	Proteobacteria.Alphaproteobacteria
845	OTU	B	ES	1083949	6.571224404	2.249996109	0.446213813	5.042416983	4.60E-07	0.001559262	0.001559262	Bacteria	Actinobacteria	Actinobacteria	Actinomycetales	Sporichthyaceae	unclassified	unclassified	Reference	Microbial	Actinobacteria
846	OTU	B	ES	359433	76.40177703	-1.186893458	0.205577019	-5.773473432	7.77E-09	2.63E-05	2.63E-05	Bacteria	Acidobacteria	Acidobacteria-6	CCU21	unclassified	unclassified	unclassified	Reference	Microbial	Acidobacteria
847	OTU	B	ES	158859	0.709196477	6.746113162	1.475277535	4.572775632	4.81E-06	0.016325881	0.016325881	Bacteria	Actinobacteria	Actinobacteria	Actinomycetales	Pseudonocardiaceae	Amycolatopsis	unclassified	Reference	Microbial	Actinobacteria
848	OTU	B	ES	2616888	10.59997141	2.966994547	0.469303694	6.322120594	2.58E-10	8.75E-07	8.75E-07	Bacteria	Actinobacteria	Actinobacteria	Actinomycetales	Micromonosporaceae	unclassified	unclassified	Reference	Microbial	Actinobacteria
849	OTU	B	ES	236435	20.19091137	-3.075987238	0.478322698	-6.430778329	1.27E-10	4.31E-07	4.31E-07	Bacteria	Proteobacteria	Betaproteobacteria	Rhodocyclales	Rhodocyclaceae	unclassified	unclassified	Reference	Microbial	Proteobacteria.Betaproteobacteria
850	OTU	B	ES	2741780	2.647141556	2.740285724	0.574706858	4.768145164	1.86E-06	0.006306739	0.006306739	Bacteria	Actinobacteria	Actinobacteria	Actinomycetales	Frankiaceae	unclassified	unclassified	Reference	Microbial	Actinobacteria
851	OTU	B	ES	206278	42.01746582	1.599932622	0.250815685	6.37891774	1.78E-10	6.05E-07	6.05E-07	Bacteria	Chloroflexi	Ellin6529	unclassified	unclassified	unclassified	unclassified	Reference	Microbial	Chloroflexi
852	OTU	B	ES	250148	74.31511054	1.824276054	0.383751008	4.753801336	2.00E-06	0.006771355	0.006771355	Bacteria	Actinobacteria	Actinobacteria	Actinomycetales	Kineosporiaceae	unclassified	unclassified	Reference	Microbial	Actinobacteria
853	OTU	B	ES	104310	8.656571695	3.467904247	0.484538417	7.157129607	8.24E-13	2.79E-09	2.79E-09	Bacteria	Actinobacteria	Actinobacteria	Actinomycetales	Frankiaceae	unclassified	unclassified	Reference	Microbial	Actinobacteria
854	OTU	B	ES	939546	52.84953279	2.034407113	0.37001768	5.498134887	3.84E-08	0.000130195	0.000130195	Bacteria	Actinobacteria	Actinobacteria	Actinomycetales	Geodermatophilaceae	Geodermatophilus	unclassified	Reference	Microbial	Actinobacteria
855	OTU	B	ES	190663	20.2643513	1.810046964	0.390460291	4.635674882	3.56E-06	0.012067881	0.012067881	Bacteria	Actinobacteria	Actinobacteria	Actinomycetales	Kineosporiaceae	unclassified	unclassified	Reference	Microbial	Actinobacteria
856	OTU	B	ES	996116	86.21265639	4.59168768	0.585463985	7.84281834	4.41E-15	1.49E-11	1.49E-11	Bacteria	Actinobacteria	Actinobacteria	Actinomycetales	Nocardioidaceae	unclassified	unclassified	Reference	Microbial	Actinobacteria
857	OTU	B	ES	1082846	54.45162852	6.028838898	1.267621918	4.756022921	1.97E-06	0.006697303	0.006697303	Bacteria	Actinobacteria	Actinobacteria	Actinomycetales	Streptomycetaceae	Streptomyces	unclassified	Reference	Microbial	Actinobacteria
858	OTU	B	ES	538093	3.80722374	3.180426438	0.695763544	4.571131193	4.85E-06	0.016454539	0.016454539	Bacteria	Actinobacteria	Actinobacteria	Actinomycetales	Pseudonocardiaceae	Actinomycetospora	unclassified	Reference	Microbial	Actinobacteria
859	OTU	B	ES	978664	1.377093437	5.782988092	1.103211401	5.24195824	1.59E-07	0.000538925	0.000538925	Bacteria	Actinobacteria	Actinobacteria	Actinomycetales	Mycobacteriaceae	Mycobacterium	unclassified	Reference	Microbial	Actinobacteria
860	OTU	B	ES	1121483	14.02612037	5.871939371	0.67236849	8.733216173	2.48E-18	8.40E-15	8.40E-15	Bacteria	Actinobacteria	Actinobacteria	Actinomycetales	unclassified	unclassified	unclassified	Reference	Microbial	Actinobacteria
861	OTU	B	ES	4366345	7.837129363	3.446419328	0.725704579	4.749066531	2.04E-06	0.006931814	0.006931814	Bacteria	Actinobacteria	Actinobacteria	Actinomycetales	unclassified	unclassified	unclassified	Reference	Microbial	Actinobacteria
862	OTU	B	ES	944435	6.875036284	4.437919196	0.6758096	6.566818811	5.14E-11	1.74E-07	1.74E-07	Bacteria	Proteobacteria	Deltaproteobacteria	Myxococcales	Haliangiaceae	unclassified	unclassified	Reference	Microbial	Proteobacteria.Deltaproteobacteria
863	OTU	B	ES	1037355	225.529725	3.345314474	0.537935212	6.218805531	5.01E-10	1.70E-06	1.70E-06	Bacteria	Actinobacteria	Actinobacteria	Actinomycetales	Streptomycetaceae	Streptomyces	unclassified	Reference	Microbial	Actinobacteria
864	OTU	B	ES	888396	230.3640971	2.076811662	0.37608596	5.522172809	3.35E-08	0.000113575	0.000113575	Bacteria	Proteobacteria	Betaproteobacteria	Burkholderiales	Comamonadaceae	unclassified	unclassified	Reference	Microbial	Proteobacteria.Betaproteobacteria
865	OTU	B	ES	1087325	85.55297726	5.365969547	1.183424151	4.534274159	5.78E-06	0.019606408	0.019606408	Bacteria	Actinobacteria	Actinobacteria	Actinomycetales	Streptomycetaceae	Streptomyces	unclassified	Reference	Microbial	Actinobacteria
866	OTU	B	ES	248323	1.070675174	5.512863467	1.040080189	5.300421569	1.16E-07	0.000391897	0.000391897	Bacteria	Actinobacteria	Actinobacteria	Actinomycetales	Geodermatophilaceae	Geodermatophilus	unclassified	Reference	Microbial	Actinobacteria
867	OTU	B	ES	235634	2.905520761	3.566119459	0.822906174	4.333567511	1.47E-05	0.049764799	0.049764799	Bacteria	Proteobacteria	Gammaproteobacteria	Xanthomonadales	Sinobacteraceae	unclassified	unclassified	Reference	Microbial	Proteobacteria.Gammaproteobacteria
868	OTU	B	ES	837069	104.3270908	6.185933419	0.745533048	8.297329589	1.06E-16	3.61E-13	3.61E-13	Bacteria	Actinobacteria	Actinobacteria	Actinomycetales	Streptomycetaceae	Streptomyces	unclassified	Reference	Microbial	Actinobacteria
869	OTU	B	ES	3116297	631.7892886	-3.504093943	0.488111121	-7.1788857	7.03E-13	2.38E-09	2.38E-09	Bacteria	Proteobacteria	Deltaproteobacteria	Myxococcales	unclassified	unclassified	unclassified	Reference	Microbial	Proteobacteria.Deltaproteobacteria
870	OTU	B	ES	4353904	2.47779647	4.162511011	0.7697699	5.407474377	6.39E-08	0.000216816	0.000216816	Bacteria	Proteobacteria	Deltaproteobacteria	Myxococcales	unclassified	unclassified	unclassified	Reference	Microbial	Proteobacteria.Deltaproteobacteria
871	OTU	B	ES	130629	6.536627301	2.527218685	0.570072963	4.433149523	9.29E-06	0.031500288	0.031500288	Bacteria	Chloroflexi	Ktedonobacteria	JG30-KF-AS9	unclassified	unclassified	unclassified	Reference	Microbial	Chloroflexi
872	OTU	B	ES	1039041	4.085886483	3.049343326	0.496491403	6.141784753	8.16E-10	2.77E-06	2.77E-06	Bacteria	Actinobacteria	Actinobacteria	Actinomycetales	Sporichthyaceae	unclassified	unclassified	Reference	Microbial	Actinobacteria
873	OTU	B	ES	137233	30.77003032	1.580884659	0.304038162	5.199625763	2.00E-07	0.000677349	0.000677349	Bacteria	Proteobacteria	Betaproteobacteria	Methylophilales	Methylophilaceae	unclassified	unclassified	Reference	Microbial	Proteobacteria.Betaproteobacteria
874	OTU	B	ES	151914	16.22391359	2.865934851	0.4253427	6.73794296	1.61E-11	5.45E-08	5.45E-08	Bacteria	Proteobacteria	Alphaproteobacteria	Caulobacterales	Caulobacteraceae	Phenylobacterium	unclassified	Reference	Microbial	Proteobacteria.Alphaproteobacteria
875	OTU	B	ES	909520	59.67125073	-1.616979635	0.240587129	-6.72097315	1.81E-11	6.12E-08	6.12E-08	Bacteria	Proteobacteria	Deltaproteobacteria	Myxococcales	Myxococcaceae	Anaeromyxobacter	unclassified	Reference	Microbial	Proteobacteria.Deltaproteobacteria
876	OTU	B	ES	846710	33.61810247	2.090413306	0.448743304	4.658372145	3.19E-06	0.010810971	0.010810971	Bacteria	Proteobacteria	Betaproteobacteria	Burkholderiales	Comamonadaceae	unclassified	unclassified	Reference	Microbial	Proteobacteria.Betaproteobacteria
877	OTU	B	ES	968085	2.789175343	2.712849531	0.569635812	4.762427979	1.91E-06	0.006488132	0.006488132	Bacteria	Actinobacteria	Thermoleophilia	Solirubrobacterales	unclassified	unclassified	unclassified	Reference	Microbial	Actinobacteria
878	OTU	B	ES	1062748	25.42334358	3.257320201	0.463672405	7.025046485	2.14E-12	7.26E-09	7.26E-09	Bacteria	Actinobacteria	Actinobacteria	Actinomycetales	Mycobacteriaceae	Mycobacterium	unclassified	Reference	Microbial	Actinobacteria
879	OTU	B	ES	254401	63.51993998	3.701588742	0.408059177	9.071205732	1.18E-19	3.99E-16	3.99E-16	Bacteria	Proteobacteria	Alphaproteobacteria	Caulobacterales	Caulobacteraceae	Phenylobacterium	unclassified	Reference	Microbial	Proteobacteria.Alphaproteobacteria
880	OTU	B	ES	1044581	7.955973145	2.220614191	0.416149972	5.336091174	9.50E-08	0.000322144	0.000322144	Bacteria	Actinobacteria	Thermoleophilia	Solirubrobacterales	Conexibacteraceae	unclassified	unclassified	Reference	Microbial	Actinobacteria
881	OTU	B	ES	230386	51.54489977	1.195872276	0.242831956	4.924690707	8.45E-07	0.002866033	0.002866033	Bacteria	Chloroflexi	Anaerolineae	Anaerolineales	Anaerolinaceae	Anaerolinea	unclassified	Reference	Microbial	Chloroflexi
882	OTU	B	ES	New.ReferenceOTU1408	12.57216059	-1.388033677	0.311536642	-4.455442768	8.37E-06	0.028397902	0.028397902	Bacteria	Proteobacteria	Deltaproteobacteria	Myxococcales	Myxococcaceae	Anaeromyxobacter	unclassified	DeNovo	Microbial	Proteobacteria.Deltaproteobacteria
883	OTU	B	ES	New.ReferenceOTU147	42.88978983	4.950918213	0.687803441	7.19815854	6.10E-13	2.07E-09	2.07E-09	Bacteria	Actinobacteria	Actinobacteria	Actinomycetales	Thermomonosporaceae	unclassified	unclassified	DeNovo	Microbial	Actinobacteria
884	OTU	B	ES	New.ReferenceOTU1081	2.183738865	2.083578874	0.443994448	4.692803888	2.69E-06	0.009140958	0.009140958	Bacteria	Chloroflexi	Anaerolineae	Anaerolineales	Anaerolinaceae	Anaerolinea	unclassified	DeNovo	Microbial	Chloroflexi
885	OTU	B	ES	New.ReferenceOTU597	9.451873264	3.106180165	0.425523915	7.29966062	2.88E-13	9.79E-10	9.79E-10	Bacteria	Planctomycetes	Phycisphaerae	WD2101	unclassified	unclassified	unclassified	DeNovo	Microbial	Planctomycetes
886	OTU	B	ES	New.ReferenceOTU1414	20.75220195	1.98568937	0.357265191	5.558026425	2.73E-08	9.25E-05	9.25E-05	Bacteria	Chloroflexi	Anaerolineae	GCA004	unclassified	unclassified	unclassified	DeNovo	Microbial	Chloroflexi
887	OTU	B	ES	New.ReferenceOTU1246	8.597456576	-1.996605923	0.45119008	-4.425199076	9.64E-06	0.032683068	0.032683068	Bacteria	Proteobacteria	Deltaproteobacteria	Myxococcales	Myxococcaceae	Anaeromyxobacter	unclassified	DeNovo	Microbial	Proteobacteria.Deltaproteobacteria
888	OTU	B	ES	New.ReferenceOTU1421	5.955255751	1.664663282	0.344783942	4.828134613	1.38E-06	0.004674784	0.004674784	Bacteria	Verrucomicrobia	[Pedosphaerae]	[Pedosphaerales]	Ellin515	unclassified	unclassified	DeNovo	Microbial	Verrucomicrobia
889	OTU	B	ES	New.ReferenceOTU1429	3.613743349	-2.025287688	0.411998462	-4.915765159	8.84E-07	0.002999761	0.002999761	Bacteria	Acidobacteria	Acidobacteria-6	CCU21	unclassified	unclassified	unclassified	DeNovo	Microbial	Acidobacteria
890	OTU	B	ES	New.ReferenceOTU438	164.5304579	-1.649735611	0.311290444	-5.299666731	1.16E-07	0.00039352	0.00039352	Bacteria	Proteobacteria	Deltaproteobacteria	Myxococcales	Myxococcaceae	Anaeromyxobacter	unclassified	DeNovo	Microbial	Proteobacteria.Deltaproteobacteria
891	OTU	B	ES	New.ReferenceOTU954	19.38995281	5.355565142	1.141453388	4.691882469	2.71E-06	0.009182233	0.009182233	Bacteria	Bacteroidetes	Bacteroidia	Bacteroidales	Porphyromonadaceae	Paludibacter	unclassified	DeNovo	Microbial	Bacteroidetes
892	OTU	B	ES	New.ReferenceOTU955	4.821994074	2.575489603	0.564899072	4.559203105	5.13E-06	0.017417273	0.017417273	Bacteria	Actinobacteria	Actinobacteria	Actinomycetales	Thermomonosporaceae	Actinoallomurus	unclassified	DeNovo	Microbial	Actinobacteria
893	OTU	B	ES	New.ReferenceOTU1221	3.101782301	2.024483937	0.425164629	4.761647135	1.92E-06	0.006513292	0.006513292	Bacteria	Chloroflexi	Anaerolineae	Anaerolineales	Anaerolinaceae	Anaerolinea	unclassified	DeNovo	Microbial	Chloroflexi
894	OTU	B	ES	New.ReferenceOTU1225	8.272137773	1.589409294	0.324085218	4.904294315	9.38E-07	0.003180469	0.003180469	Bacteria	Planctomycetes	Phycisphaerae	WD2101	unclassified	unclassified	unclassified	DeNovo	Microbial	Planctomycetes
895	OTU	B	ES	New.ReferenceOTU1137	0.981905994	2.867153117	0.640104414	4.479195978	7.49E-06	0.025414465	0.025414465	Bacteria	Actinobacteria	Thermoleophilia	Solirubrobacterales	Conexibacteraceae	Conexibacter	unclassified	DeNovo	Microbial	Actinobacteria
896	OTU	B	ES	New.ReferenceOTU387	3.321386546	-6.367499507	1.282826543	-4.963648082	6.92E-07	0.002346628	0.002346628	Bacteria	Proteobacteria	Alphaproteobacteria	Rhizobiales	Hyphomicrobiaceae	unclassified	unclassified	DeNovo	Microbial	Proteobacteria.Alphaproteobacteria
897	OTU	B	ES	New.ReferenceOTU419	7.257528483	2.765339681	0.497383303	5.559775859	2.70E-08	9.16E-05	9.16E-05	Bacteria	Actinobacteria	Thermoleophilia	Solirubrobacterales	Conexibacteraceae	unclassified	unclassified	DeNovo	Microbial	Actinobacteria
898	OTU	B	ES	New.ReferenceOTU979	2.247735753	3.46521421	0.678151983	5.109789987	3.23E-07	0.001093978	0.001093978	Bacteria	Proteobacteria	Deltaproteobacteria	Myxococcales	unclassified	unclassified	unclassified	DeNovo	Microbial	Proteobacteria.Deltaproteobacteria
899	OTU	B	ES	New.ReferenceOTU1203	13.95878687	-1.960101954	0.374212116	-5.237943594	1.62E-07	0.000550778	0.000550778	unassigned	unassigned	unassigned	unassigned	unassigned	unassigned	unassigned	DeNovo	unassigned	unassigned
900	OTU	B	ES	New.ReferenceOTU212	2.89894131	2.671494365	0.435582019	6.133160338	8.62E-10	2.92E-06	2.92E-06	Bacteria	Planctomycetes	Phycisphaerae	WD2101	unclassified	unclassified	unclassified	DeNovo	Microbial	Planctomycetes
901	OTU	B	ES	New.ReferenceOTU1219	18.58767256	1.503912012	0.335789182	4.478738714	7.51E-06	0.025468958	0.025468958	Bacteria	Chloroflexi	Anaerolineae	A31	unclassified	unclassified	unclassified	DeNovo	Microbial	Chloroflexi
902	OTU	B	ES	New.ReferenceOTU1216	4.157533765	3.83457225	0.790643526	4.849938215	1.23E-06	0.004189118	0.004189118	Bacteria	Actinobacteria	Actinobacteria	Actinomycetales	Thermomonosporaceae	Actinoallomurus	unclassified	DeNovo	Microbial	Actinobacteria
903	OTU	B	ES	New.ReferenceOTU194	28.47782119	-5.093933881	0.710011068	-7.174442926	7.26E-13	2.46E-09	2.46E-09	Bacteria	Proteobacteria	Alphaproteobacteria	Rhizobiales	Hyphomicrobiaceae	unclassified	unclassified	DeNovo	Microbial	Proteobacteria.Alphaproteobacteria
904	OTU	B	ES	New.ReferenceOTU1007	1.413981483	2.601869579	0.552074031	4.71289978	2.44E-06	0.008283818	0.008283818	Bacteria	Planctomycetes	Planctomycetia	Gemmatales	Isosphaeraceae	unclassified	unclassified	DeNovo	Microbial	Planctomycetes
905	OTU	B	ES	New.ReferenceOTU524	4.261462988	-3.074835748	0.697847838	-4.406169343	1.05E-05	0.035688833	0.035688833	Bacteria	Proteobacteria	Deltaproteobacteria	Myxococcales	Myxococcaceae	Anaeromyxobacter	unclassified	DeNovo	Microbial	Proteobacteria.Deltaproteobacteria
906	OTU	B	ES	New.ReferenceOTU27	8.744055005	2.196427448	0.397000781	5.532551957	3.16E-08	0.000107053	0.000107053	unassigned	unassigned	unassigned	unassigned	unassigned	unassigned	unassigned	DeNovo	unassigned	unassigned
907	OTU	B	ES	New.ReferenceOTU754	13.32274117	1.51785111	0.344473669	4.406290654	1.05E-05	0.035668861	0.035668861	Bacteria	Chloroflexi	Anaerolineae	GCA004	unclassified	unclassified	unclassified	DeNovo	Microbial	Chloroflexi
908	OTU	B	ES	New.ReferenceOTU1157	7.479020346	-2.177357163	0.442185371	-4.924082308	8.48E-07	0.002874963	0.002874963	Bacteria	Proteobacteria	Deltaproteobacteria	Desulfovibrionales	Desulfovibrionaceae	Desulfovibrio	unclassified	DeNovo	Microbial	Proteobacteria.Deltaproteobacteria
909	OTU	B	ES	New.ReferenceOTU1446	56.74595186	-2.307324228	0.385187924	-5.990126082	2.10E-09	7.11E-06	7.11E-06	Bacteria	Proteobacteria	Deltaproteobacteria	Myxococcales	Myxococcaceae	Anaeromyxobacter	unclassified	DeNovo	Microbial	Proteobacteria.Deltaproteobacteria
910	OTU	B	ES	New.ReferenceOTU1142	22.13409113	-3.626443871	0.611772639	-5.927764074	3.07E-09	1.04E-05	1.04E-05	Bacteria	Proteobacteria	Alphaproteobacteria	Ellin329	unclassified	unclassified	unclassified	DeNovo	Microbial	Proteobacteria.Alphaproteobacteria
911	OTU	B	ES	New.ReferenceOTU1055	3.371453541	2.384608614	0.518556317	4.598552815	4.25E-06	0.014430785	0.014430785	Bacteria	Planctomycetes	Phycisphaerae	WD2101	unclassified	unclassified	unclassified	DeNovo	Microbial	Planctomycetes
912	OTU	B	ES	New.ReferenceOTU1031	5.655946114	1.636347689	0.349506219	4.681884328	2.84E-06	0.009641756	0.009641756	Bacteria	Chloroflexi	Anaerolineae	GCA004	unclassified	unclassified	unclassified	DeNovo	Microbial	Chloroflexi
913	OTU	B	ES	New.ReferenceOTU797	0.848618121	-3.961516613	0.829475634	-4.775928852	1.79E-06	0.006067597	0.006067597	Bacteria	Proteobacteria	Deltaproteobacteria	Myxococcales	unclassified	unclassified	unclassified	DeNovo	Microbial	Proteobacteria.Deltaproteobacteria
914	OTU	B	ES	New.ReferenceOTU869	7.639619633	2.210201499	0.378075805	5.845921551	5.04E-09	1.71E-05	1.71E-05	Bacteria	Chloroflexi	Anaerolineae	SBR1031	oc28	unclassified	unclassified	DeNovo	Microbial	Chloroflexi
915	OTU	B	ES	New.CleanUp.ReferenceOTU30093	3.957208157	3.471525731	0.634293296	5.473060734	4.42E-08	0.000150038	0.000150038	Bacteria	Proteobacteria	Alphaproteobacteria	Caulobacterales	Caulobacteraceae	Phenylobacterium	unclassified	DeNovo	Microbial	Proteobacteria.Alphaproteobacteria
916	OTU	B	ES	New.CleanUp.ReferenceOTU47334	2.402265736	3.289577192	0.615210568	5.347075235	8.94E-08	0.0003032	0.0003032	Bacteria	Actinobacteria	Actinobacteria	Actinomycetales	Micromonosporaceae	unclassified	unclassified	DeNovo	Microbial	Actinobacteria
917	OTU	B	ES	New.CleanUp.ReferenceOTU47923	1.359812412	3.808240811	0.733287638	5.19337926	2.07E-07	0.000700485	0.000700485	Bacteria	Actinobacteria	Actinobacteria	Actinomycetales	unclassified	unclassified	unclassified	DeNovo	Microbial	Actinobacteria
918	OTU	B	ES	New.CleanUp.ReferenceOTU50956	2.785119479	2.1994295	0.341024385	6.449478682	1.12E-10	3.81E-07	3.81E-07	Bacteria	Chloroflexi	Ellin6529	unclassified	unclassified	unclassified	unclassified	DeNovo	Microbial	Chloroflexi
919	OTU	B	ES	New.CleanUp.ReferenceOTU152889	1.454162469	2.697962618	0.539939583	4.996786127	5.83E-07	0.001977321	0.001977321	Bacteria	Planctomycetes	Phycisphaerae	WD2101	unclassified	unclassified	unclassified	DeNovo	Microbial	Planctomycetes
920	OTU	B	ES	New.CleanUp.ReferenceOTU174660	1.838006484	6.533585325	1.433038937	4.55925178	5.13E-06	0.017413237	0.017413237	Bacteria	Actinobacteria	Actinobacteria	Actinomycetales	Actinopolysporaceae	Actinopolyspora	unclassified	DeNovo	Microbial	Actinobacteria
921	OTU	B	ES	New.CleanUp.ReferenceOTU181373	4.647633809	-3.917955255	0.740263841	-5.292647076	1.21E-07	0.000408934	0.000408934	Bacteria	Proteobacteria	Deltaproteobacteria	Myxococcales	unclassified	unclassified	unclassified	DeNovo	Microbial	Proteobacteria.Deltaproteobacteria
922	OTU	B	ES	New.CleanUp.ReferenceOTU185574	1.566500112	4.596176796	0.814483897	5.643054225	1.67E-08	5.67E-05	5.67E-05	Bacteria	Actinobacteria	Actinobacteria	Actinomycetales	unclassified	unclassified	unclassified	DeNovo	Microbial	Actinobacteria
923	OTU	D	BS	594259	4.092196053	-9.342762127	1.947136265	-4.798206624	1.60E-06	0.009426251	0.009426251	Bacteria	Firmicutes	Clostridia	Clostridiales	Symbiobacteriaceae	Symbiobacterium	unclassified	Reference	Microbial	Firmicutes
924	OTU	D	BS	592970	173.418856	-2.113041124	0.447681565	-4.719964571	2.36E-06	0.013888951	0.013888951	Bacteria	Proteobacteria	Deltaproteobacteria	Myxococcales	Myxococcaceae	Anaeromyxobacter	unclassified	Reference	Microbial	Proteobacteria.Deltaproteobacteria
925	OTU	D	BS	575613	12.30416061	-8.168523751	1.214473231	-6.725980896	1.74E-11	1.03E-07	1.03E-07	Bacteria	Firmicutes	Clostridia	Clostridiales	Symbiobacteriaceae	Symbiobacterium	unclassified	Reference	Microbial	Firmicutes
926	OTU	D	BS	137875	4.140408755	-10.27863388	1.948395287	-5.275435611	1.32E-07	0.000779813	0.000779813	Bacteria	Firmicutes	Clostridia	Clostridiales	Symbiobacteriaceae	Symbiobacterium	unclassified	Reference	Microbial	Firmicutes
927	OTU	D	BS	909520	59.67125073	-2.085180098	0.454239748	-4.590483565	4.42E-06	0.02603793	0.02603793	Bacteria	Proteobacteria	Deltaproteobacteria	Myxococcales	Myxococcaceae	Anaeromyxobacter	unclassified	Reference	Microbial	Proteobacteria.Deltaproteobacteria
928	OTU	D	BS	New.ReferenceOTU1513	13.14264898	-6.745248811	1.331096014	-5.067439718	4.03E-07	0.002374054	0.002374054	Bacteria	Firmicutes	Clostridia	Clostridiales	Symbiobacteriaceae	Symbiobacterium	unclassified	DeNovo	Microbial	Firmicutes
929	OTU	D	BS	New.CleanUp.ReferenceOTU33320	10.99583109	-6.851107914	1.218557971	-5.622307743	1.88E-08	0.000110944	0.000110944	Bacteria	Firmicutes	Clostridia	Clostridiales	Symbiobacteriaceae	Symbiobacterium	unclassified	DeNovo	Microbial	Firmicutes
930	OTU	D	BS	New.CleanUp.ReferenceOTU282889	0.841346169	-8.501151059	1.85825784	-4.574796284	4.77E-06	0.028067129	0.028067129	Bacteria	Firmicutes	Clostridia	Clostridiales	Symbiobacteriaceae	Symbiobacterium	unclassified	DeNovo	Microbial	Firmicutes
931	OTU	D	RS	1033426	22.622844	2.046751175	0.38967623	5.252440403	1.50E-07	0.000733975	0.000733975	Bacteria	Actinobacteria	Actinobacteria	Actinomycetales	Nocardioidaceae	Nocardioides	unclassified	Reference	Microbial	Actinobacteria
932	OTU	D	RS	328081	4.115774314	2.094146534	0.274166084	7.638240683	2.20E-14	1.08E-10	1.08E-10	Bacteria	Actinobacteria	Actinobacteria	Actinomycetales	Nocardioidaceae	unclassified	unclassified	Reference	Microbial	Actinobacteria
933	OTU	D	RS	877952	4.308615582	-2.487309055	0.394847149	-6.299422606	2.99E-10	1.46E-06	1.46E-06	Bacteria	Acidobacteria	Acidobacteriia	Acidobacteriales	Koribacteraceae	Candidatus Koribacter	unclassified	Reference	Microbial	Acidobacteria
934	OTU	D	RS	919487	12.36303603	6.39789417	0.684231567	9.350480863	8.73E-21	4.27E-17	4.27E-17	Bacteria	Actinobacteria	Actinobacteria	Actinomycetales	Nocardioidaceae	unclassified	unclassified	Reference	Microbial	Actinobacteria
935	OTU	D	RS	771082	11.08437372	-2.829359536	0.337649208	-8.379582918	5.31E-17	2.60E-13	2.60E-13	Bacteria	Bacteroidetes	Bacteroidia	Bacteroidales	BA008	unclassified	unclassified	Reference	Microbial	Bacteroidetes
936	OTU	D	RS	525517	14.43997315	-6.7848348	1.115423317	-6.082744281	1.18E-09	5.78E-06	5.78E-06	Bacteria	Bacteroidetes	Bacteroidia	Bacteroidales	Porphyromonadaceae	Paludibacter	unclassified	Reference	Microbial	Bacteroidetes
937	OTU	D	RS	811387	3.475878073	-2.452987191	0.39622385	-6.190912509	5.98E-10	2.93E-06	2.93E-06	Bacteria	Bacteroidetes	Bacteroidia	Bacteroidales	unclassified	unclassified	unclassified	Reference	Microbial	Bacteroidetes
938	OTU	D	RS	558911	10.74422727	2.463561519	0.47863218	5.147087101	2.65E-07	0.001293711	0.001293711	Bacteria	Actinobacteria	Actinobacteria	Actinomycetales	Nocardioidaceae	Kribbella	unclassified	Reference	Microbial	Actinobacteria
939	OTU	D	RS	1084157	28.71688633	1.517859037	0.322880721	4.700989991	2.59E-06	0.012660367	0.012660367	Bacteria	Actinobacteria	Actinobacteria	Actinomycetales	Intrasporangiaceae	Phycicoccus	unclassified	Reference	Microbial	Actinobacteria
940	OTU	D	RS	113142	7.09619363	-2.16001279	0.34297448	-6.297881962	3.02E-10	1.48E-06	1.48E-06	Bacteria	Bacteroidetes	Bacteroidia	Bacteroidales	unclassified	unclassified	unclassified	Reference	Microbial	Bacteroidetes
941	OTU	D	RS	810959	17.25510809	2.540032145	0.360015836	7.05533449	1.72E-12	8.42E-09	8.42E-09	Bacteria	Actinobacteria	Actinobacteria	Actinomycetales	Intrasporangiaceae	Phycicoccus	unclassified	Reference	Microbial	Actinobacteria
942	OTU	D	RS	4471847	3.618083401	-5.151570445	0.804720148	-6.401691886	1.54E-10	7.51E-07	7.51E-07	Bacteria	Firmicutes	Clostridia	Clostridiales	unclassified	unclassified	unclassified	Reference	Microbial	Firmicutes
943	OTU	D	RS	576874	1.93515884	-2.066476801	0.438919644	-4.708098232	2.50E-06	0.012226888	0.012226888	Bacteria	Proteobacteria	Deltaproteobacteria	Syntrophobacterales	Syntrophobacteraceae	Syntrophobacter	unclassified	Reference	Microbial	Proteobacteria.Deltaproteobacteria
944	OTU	D	RS	594259	4.092196053	-3.838814634	0.786102574	-4.883350798	1.04E-06	0.005100176	0.005100176	Bacteria	Firmicutes	Clostridia	Clostridiales	Symbiobacteriaceae	Symbiobacterium	unclassified	Reference	Microbial	Firmicutes
945	OTU	D	RS	1033380	23.37389145	4.130122486	0.341928925	12.0788918	1.37E-33	6.68E-30	6.68E-30	Bacteria	Actinobacteria	Actinobacteria	Actinomycetales	Nocardioidaceae	unclassified	unclassified	Reference	Microbial	Actinobacteria
946	OTU	D	RS	873887	12.25026017	1.545779709	0.347970537	4.442271812	8.90E-06	0.043527852	0.043527852	Bacteria	Actinobacteria	Thermoleophilia	Solirubrobacterales	Solirubrobacteraceae	unclassified	unclassified	Reference	Microbial	Actinobacteria
947	OTU	D	RS	4447718	3.622954426	-2.11372285	0.330291015	-6.399577206	1.56E-10	7.62E-07	7.62E-07	Bacteria	Verrucomicrobia	[Pedosphaerae]	[Pedosphaerales]	Ellin515	unclassified	unclassified	Reference	Microbial	Verrucomicrobia
948	OTU	D	RS	820412	0.927743903	-3.985649608	0.890941266	-4.473526772	7.69E-06	0.037623621	0.037623621	Bacteria	Proteobacteria	Deltaproteobacteria	Desulfuromonadales	Geobacteraceae	Geobacter	unclassified	Reference	Microbial	Proteobacteria.Deltaproteobacteria
949	OTU	D	RS	146122	4.312183038	2.741942071	0.338449184	8.101488191	5.43E-16	2.65E-12	2.65E-12	Bacteria	Actinobacteria	Actinobacteria	Actinomycetales	unclassified	unclassified	unclassified	Reference	Microbial	Actinobacteria
950	OTU	D	RS	335316	56.0361572	-2.509926577	0.441037106	-5.690964644	1.26E-08	6.18E-05	6.18E-05	Bacteria	Firmicutes	Clostridia	Clostridiales	Veillonellaceae	unclassified	unclassified	Reference	Microbial	Firmicutes
951	OTU	D	RS	93175	1.132394342	2.664257655	0.583498918	4.566002736	4.97E-06	0.02430879	0.02430879	Bacteria	Actinobacteria	Acidimicrobiia	Acidimicrobiales	Iamiaceae	Iamia	unclassified	Reference	Microbial	Actinobacteria
952	OTU	D	RS	510204	1.75091498	3.429808424	0.746863613	4.592282132	4.38E-06	0.021438988	0.021438988	Bacteria	Actinobacteria	Actinobacteria	Actinomycetales	Streptomycetaceae	Streptomyces	unclassified	Reference	Microbial	Actinobacteria
953	OTU	D	RS	338969	5.596853838	-1.615206547	0.319381803	-5.057290458	4.25E-07	0.002079498	0.002079498	Bacteria	Verrucomicrobia	[Pedosphaerae]	[Pedosphaerales]	Ellin515	unclassified	unclassified	Reference	Microbial	Verrucomicrobia
954	OTU	D	RS	555683	0.797731428	-4.733940867	1.05599979	-4.482899438	7.36E-06	0.036007826	0.036007826	Bacteria	Proteobacteria	Betaproteobacteria	Rhodocyclales	Rhodocyclaceae	unclassified	unclassified	Reference	Microbial	Proteobacteria.Betaproteobacteria
955	OTU	D	RS	143420	0.533431969	-3.044787129	0.67608378	-4.503564824	6.68E-06	0.032676433	0.032676433	Bacteria	GOUTA4	unclassified	unclassified	unclassified	unclassified	unclassified	Reference	Microbial	GOUTA4
956	OTU	D	RS	1023165	13.27585676	-1.434629108	0.234981107	-6.105295547	1.03E-09	5.02E-06	5.02E-06	Bacteria	Verrucomicrobia	[Pedosphaerae]	[Pedosphaerales]	Ellin515	unclassified	unclassified	Reference	Microbial	Verrucomicrobia
957	OTU	D	RS	350446	3.211245602	-1.64191158	0.349810503	-4.693717219	2.68E-06	0.013119128	0.013119128	Bacteria	Acidobacteria	Solibacteres	Solibacterales	Solibacteraceae	Candidatus Solibacter	unclassified	Reference	Microbial	Acidobacteria
958	OTU	D	RS	736463	41.07312381	-1.238897207	0.253735641	-4.882629825	1.05E-06	0.005118865	0.005118865	Bacteria	Acidobacteria	Solibacteres	Solibacterales	Solibacteraceae	Candidatus Solibacter	unclassified	Reference	Microbial	Acidobacteria
959	OTU	D	RS	549954	90.0757071	1.560759187	0.353259248	4.418169371	9.95E-06	0.048675258	0.048675258	Bacteria	Chloroflexi	Thermomicrobia	JG30-KF-CM45	unclassified	unclassified	unclassified	Reference	Microbial	Chloroflexi
960	OTU	D	RS	137789	2.401080895	-1.534591796	0.290788145	-5.277353364	1.31E-07	0.000640898	0.000640898	Bacteria	Acidobacteria	Solibacteres	Solibacterales	unclassified	unclassified	unclassified	Reference	Microbial	Acidobacteria
961	OTU	D	RS	114176	29.26013012	3.125039606	0.435805158	7.170726524	7.46E-13	3.65E-09	3.65E-09	Bacteria	Chloroflexi	Chloroflexi	Chloroflexales	Oscillochloridaceae	Oscillochloris	unclassified	Reference	Microbial	Chloroflexi
962	OTU	D	RS	562367	0.808298888	3.296434365	0.746655558	4.414933136	1.01E-05	0.049409155	0.049409155	Bacteria	Actinobacteria	Acidimicrobiia	Acidimicrobiales	unclassified	unclassified	unclassified	Reference	Microbial	Actinobacteria
963	OTU	D	RS	4464809	77.71152605	-1.630297934	0.274456347	-5.940099217	2.85E-09	1.39E-05	1.39E-05	Bacteria	Acidobacteria	Acidobacteria-6	iii1-15	unclassified	unclassified	unclassified	Reference	Microbial	Acidobacteria
964	OTU	D	RS	856926	4.623063516	-1.887425276	0.400268381	-4.715399376	2.41E-06	0.011796494	0.011796494	Bacteria	Verrucomicrobia	[Pedosphaerae]	[Pedosphaerales]	unclassified	unclassified	unclassified	Reference	Microbial	Verrucomicrobia
965	OTU	D	RS	1000876	1.581569857	2.920056266	0.523995396	5.572675426	2.51E-08	0.000122669	0.000122669	Bacteria	Actinobacteria	Actinobacteria	Actinomycetales	Nocardioidaceae	Nocardioides	unclassified	Reference	Microbial	Actinobacteria
966	OTU	D	RS	1132235	3.180833605	2.239562	0.346848553	6.456887257	1.07E-10	5.23E-07	5.23E-07	Bacteria	Actinobacteria	Thermoleophilia	Solirubrobacterales	unclassified	unclassified	unclassified	Reference	Microbial	Actinobacteria
967	OTU	D	RS	3288891	32.30184154	-2.284942479	0.3579476	-6.383455231	1.73E-10	8.47E-07	8.47E-07	Bacteria	Bacteroidetes	Bacteroidia	Bacteroidales	unclassified	unclassified	unclassified	Reference	Microbial	Bacteroidetes
968	OTU	D	RS	371783	6.312245052	1.990841763	0.309682251	6.428659554	1.29E-10	6.30E-07	6.30E-07	Bacteria	Actinobacteria	Thermoleophilia	Solirubrobacterales	Solirubrobacteraceae	unclassified	unclassified	Reference	Microbial	Actinobacteria
969	OTU	D	RS	353729	39.54718738	-1.840985435	0.298571398	-6.165980562	7.00E-10	3.43E-06	3.43E-06	Bacteria	Proteobacteria	Deltaproteobacteria	Myxococcales	Myxococcaceae	Anaeromyxobacter	unclassified	Reference	Microbial	Proteobacteria.Deltaproteobacteria
970	OTU	D	RS	1037111	15.13675599	2.209443987	0.301602458	7.325682966	2.38E-13	1.16E-09	1.16E-09	Bacteria	Bacteroidetes	[Saprospirae]	[Saprospirales]	Chitinophagaceae	Flavisolibacter	unclassified	Reference	Microbial	Bacteroidetes
971	OTU	D	RS	4295795	8.806265728	-2.416035154	0.337444635	-7.159797197	8.08E-13	3.95E-09	3.95E-09	Bacteria	Proteobacteria	Deltaproteobacteria	Desulfuromonadales	Geobacteraceae	Geobacter	unclassified	Reference	Microbial	Proteobacteria.Deltaproteobacteria
972	OTU	D	RS	530591	15.63284236	-3.33489967	0.425266506	-7.841905314	4.44E-15	2.17E-11	2.17E-11	Bacteria	Proteobacteria	Betaproteobacteria	Rhodocyclales	Rhodocyclaceae	unclassified	unclassified	Reference	Microbial	Proteobacteria.Betaproteobacteria
973	OTU	D	RS	326450	17.4590918	-2.758539979	0.614768376	-4.487120823	7.22E-06	0.035301956	0.035301956	Bacteria	Proteobacteria	Alphaproteobacteria	Ellin329	unclassified	unclassified	unclassified	Reference	Microbial	Proteobacteria.Alphaproteobacteria
974	OTU	D	RS	112949	1.538405433	2.181480534	0.438410505	4.975885634	6.49E-07	0.003176054	0.003176054	Bacteria	Chloroflexi	TK10	AKYG885	Dolo_23	unclassified	unclassified	Reference	Microbial	Chloroflexi
975	OTU	D	RS	272411	2.280904075	-2.78186075	0.439563915	-6.328683171	2.47E-10	1.21E-06	1.21E-06	Bacteria	Acidobacteria	Solibacteres	Solibacterales	AKIW659	unclassified	unclassified	Reference	Microbial	Acidobacteria
976	OTU	D	RS	510174	2.061746779	2.219254568	0.391225281	5.672574542	1.41E-08	6.88E-05	6.88E-05	Bacteria	Actinobacteria	Actinobacteria	Actinomycetales	Geodermatophilaceae	unclassified	unclassified	Reference	Microbial	Actinobacteria
977	OTU	D	RS	531901	298.0990775	-2.74897959	0.350675608	-7.839095527	4.54E-15	2.22E-11	2.22E-11	Bacteria	Proteobacteria	Betaproteobacteria	Rhodocyclales	Rhodocyclaceae	unclassified	unclassified	Reference	Microbial	Proteobacteria.Betaproteobacteria
978	OTU	D	RS	1081815	33.35427669	1.976495739	0.421706094	4.686903432	2.77E-06	0.013563381	0.013563381	Bacteria	Actinobacteria	Actinobacteria	Actinomycetales	Micrococcaceae	unclassified	unclassified	Reference	Microbial	Actinobacteria
979	OTU	D	RS	997544	3.473573857	1.752562813	0.333853116	5.249502632	1.53E-07	0.000745776	0.000745776	Bacteria	Bacteroidetes	[Saprospirae]	[Saprospirales]	Chitinophagaceae	Flavisolibacter	unclassified	Reference	Microbial	Bacteroidetes
980	OTU	D	RS	4295043	1.408076508	4.875438297	1.101144389	4.427610351	9.53E-06	0.046593303	0.046593303	Bacteria	Proteobacteria	Alphaproteobacteria	Caulobacterales	Caulobacteraceae	unclassified	unclassified	Reference	Microbial	Proteobacteria.Alphaproteobacteria
981	OTU	D	RS	137882	3.692860974	-3.857155707	0.78458018	-4.916203347	8.82E-07	0.004314875	0.004314875	Bacteria	Firmicutes	Clostridia	Clostridiales	Veillonellaceae	BSV43	unclassified	Reference	Microbial	Firmicutes
982	OTU	D	RS	26494	7.268671302	-1.962723691	0.330794754	-5.933357964	2.97E-09	1.45E-05	1.45E-05	Bacteria	Chlorobi	Ignavibacteria	Ignavibacteriales	Ignavibacteriaceae	unclassified	unclassified	Reference	Microbial	Chlorobi
983	OTU	D	RS	4390466	31.4174516	-3.113783541	0.513657755	-6.061980984	1.34E-09	6.57E-06	6.57E-06	Bacteria	Bacteroidetes	Bacteroidia	Bacteroidales	unclassified	unclassified	unclassified	Reference	Microbial	Bacteroidetes
984	OTU	D	RS	706547	5.028250114	-2.651236045	0.511797456	-5.180244672	2.22E-07	0.0010836	0.0010836	Bacteria	Proteobacteria	Betaproteobacteria	Rhodocyclales	Rhodocyclaceae	unclassified	unclassified	Reference	Microbial	Proteobacteria.Betaproteobacteria
985	OTU	D	RS	179879	1288.200518	-1.440409801	0.271066613	-5.313859147	1.07E-07	0.000524832	0.000524832	Bacteria	Proteobacteria	Deltaproteobacteria	Myxococcales	Myxococcaceae	Anaeromyxobacter	unclassified	Reference	Microbial	Proteobacteria.Deltaproteobacteria
986	OTU	D	RS	540653	2.967721962	-2.545558035	0.555970565	-4.57858418	4.68E-06	0.022891741	0.022891741	Bacteria	Firmicutes	Clostridia	Clostridiales	Peptococcaceae	unclassified	unclassified	Reference	Microbial	Firmicutes
987	OTU	D	RS	1697007	3.907232692	-2.172223231	0.430077401	-5.050772778	4.40E-07	0.002151728	0.002151728	Bacteria	Acidobacteria	BPC102	MVS-40	unclassified	unclassified	unclassified	Reference	Microbial	Acidobacteria
988	OTU	D	RS	592970	173.418856	-2.334813197	0.226666204	-10.30066747	7.00E-25	3.42E-21	3.42E-21	Bacteria	Proteobacteria	Deltaproteobacteria	Myxococcales	Myxococcaceae	Anaeromyxobacter	unclassified	Reference	Microbial	Proteobacteria.Deltaproteobacteria
989	OTU	D	RS	580173	3.237416555	1.802665121	0.396067644	4.551407181	5.33E-06	0.026057981	0.026057981	Bacteria	Actinobacteria	Thermoleophilia	Solirubrobacterales	unclassified	unclassified	unclassified	Reference	Microbial	Actinobacteria
990	OTU	D	RS	4384233	3.186827825	-2.90649127	0.400440703	-7.258231358	3.92E-13	1.92E-09	1.92E-09	Bacteria	Acidobacteria	Solibacteres	Solibacterales	Solibacteraceae	Candidatus Solibacter	unclassified	Reference	Microbial	Acidobacteria
991	OTU	D	RS	512654	4.002114361	-4.325940671	0.639904501	-6.760291053	1.38E-11	6.73E-08	6.73E-08	Bacteria	OP3	PBS-25	unclassified	unclassified	unclassified	unclassified	Reference	Microbial	OP3
992	OTU	D	RS	112867	95.57278482	1.465893906	0.207417539	7.067357533	1.58E-12	7.72E-09	7.72E-09	Bacteria	Chloroflexi	Ellin6529	unclassified	unclassified	unclassified	unclassified	Reference	Microbial	Chloroflexi
993	OTU	D	RS	261663	13.37383004	1.658193664	0.279040208	5.942490065	2.81E-09	1.37E-05	1.37E-05	Bacteria	Chloroflexi	TK10	AKYG885	Dolo_23	unclassified	unclassified	Reference	Microbial	Chloroflexi
994	OTU	D	RS	813418	43.61072331	2.935664728	0.662280555	4.432660307	9.31E-06	0.045514873	0.045514873	Bacteria	Proteobacteria	Alphaproteobacteria	Sphingomonadales	Sphingomonadaceae	Novosphingobium	unclassified	Reference	Microbial	Proteobacteria.Alphaproteobacteria
995	OTU	D	RS	223904	46.7867899	-1.505075177	0.286402637	-5.25510237	1.48E-07	0.000723437	0.000723437	Bacteria	Acidobacteria	Acidobacteriia	Acidobacteriales	Koribacteraceae	Candidatus Koribacter	unclassified	Reference	Microbial	Acidobacteria
996	OTU	D	RS	589327	1.67756507	-5.345730169	1.047427301	-5.103676563	3.33E-07	0.001628944	0.001628944	Bacteria	Acidobacteria	Acidobacteriia	Acidobacteriales	Koribacteraceae	unclassified	unclassified	Reference	Microbial	Acidobacteria
997	OTU	D	RS	4480593	106.1291708	-1.825257029	0.379268841	-4.812567852	1.49E-06	0.007286259	0.007286259	Bacteria	Proteobacteria	Deltaproteobacteria	Myxococcales	Myxococcaceae	Anaeromyxobacter	unclassified	Reference	Microbial	Proteobacteria.Deltaproteobacteria
998	OTU	D	RS	452924	1.375123778	4.809805326	0.941312751	5.109678287	3.23E-07	0.001578041	0.001578041	Bacteria	Actinobacteria	Thermoleophilia	Solirubrobacterales	Patulibacteraceae	unclassified	unclassified	Reference	Microbial	Actinobacteria
999	OTU	D	RS	778968	3.200827443	2.269701762	0.433961068	5.230196736	1.69E-07	0.000828022	0.000828022	Bacteria	Actinobacteria	Actinobacteria	Actinomycetales	Nocardioidaceae	unclassified	unclassified	Reference	Microbial	Actinobacteria
1000	OTU	D	RS	843254	5.430919057	3.327758637	0.553123675	6.016301217	1.78E-09	8.73E-06	8.73E-06	Bacteria	Proteobacteria	Alphaproteobacteria	Rhizobiales	Methylocystaceae	Pleomorphomonas	unclassified	Reference	Microbial	Proteobacteria.Alphaproteobacteria
1001	OTU	D	RS	822195	2.355587522	-3.077690236	0.446726356	-6.889430614	5.60E-12	2.74E-08	2.74E-08	Bacteria	Proteobacteria	Deltaproteobacteria	Desulfuromonadales	Geobacteraceae	Geobacter	unclassified	Reference	Microbial	Proteobacteria.Deltaproteobacteria
1002	OTU	D	RS	849156	2.672886488	6.082382242	1.353624384	4.493404753	7.01E-06	0.034275663	0.034275663	Bacteria	Proteobacteria	Betaproteobacteria	Burkholderiales	Oxalobacteraceae	unclassified	unclassified	Reference	Microbial	Proteobacteria.Betaproteobacteria
1003	OTU	D	RS	1074625	15.74859352	2.21974682	0.462941546	4.79487495	1.63E-06	0.007959763	0.007959763	Bacteria	Actinobacteria	Actinobacteria	Actinomycetales	Cellulomonadaceae	Actinotalea	unclassified	Reference	Microbial	Actinobacteria
1004	OTU	D	RS	105210	8.258240669	3.149051316	0.604509635	5.209265714	1.90E-07	0.000927092	0.000927092	Bacteria	Actinobacteria	Actinobacteria	Actinomycetales	Microbacteriaceae	Agromyces	unclassified	Reference	Microbial	Actinobacteria
1005	OTU	D	RS	963779	36.38583195	3.437546928	0.658865136	5.217375671	1.81E-07	0.000887417	0.000887417	Bacteria	Proteobacteria	Alphaproteobacteria	Rhizobiales	Rhizobiaceae	Agrobacterium	unclassified	Reference	Microbial	Proteobacteria.Alphaproteobacteria
1006	OTU	D	RS	583086	16.02475761	-3.5182733	0.774093221	-4.545025331	5.49E-06	0.026860109	0.026860109	Bacteria	Firmicutes	Clostridia	Clostridiales	Veillonellaceae	Sporomusa	unclassified	Reference	Microbial	Firmicutes
1007	OTU	D	RS	925200	7.445640476	2.026677857	0.321697101	6.299956861	2.98E-10	1.46E-06	1.46E-06	Bacteria	Actinobacteria	Thermoleophilia	Solirubrobacterales	Conexibacteraceae	unclassified	unclassified	Reference	Microbial	Actinobacteria
1008	OTU	D	RS	324217	1.752072916	4.26721289	0.738569827	5.777670211	7.57E-09	3.70E-05	3.70E-05	Bacteria	Actinobacteria	Actinobacteria	Actinomycetales	Nocardioidaceae	unclassified	unclassified	Reference	Microbial	Actinobacteria
1009	OTU	D	RS	937735	2.182932897	2.673075106	0.466320627	5.732268638	9.91E-09	4.85E-05	4.85E-05	Bacteria	Actinobacteria	Actinobacteria	Actinomycetales	unclassified	unclassified	unclassified	Reference	Microbial	Actinobacteria
1010	OTU	D	RS	536858	2.682513687	-2.871011591	0.616371593	-4.657923279	3.19E-06	0.015619403	0.015619403	Bacteria	Proteobacteria	Betaproteobacteria	unclassified	unclassified	unclassified	unclassified	Reference	Microbial	Proteobacteria.Betaproteobacteria
1011	OTU	D	RS	140200	3.062696466	-4.982705724	0.687173021	-7.251020587	4.14E-13	2.02E-09	2.02E-09	Bacteria	Firmicutes	Clostridia	Clostridiales	Veillonellaceae	BSV43	unclassified	Reference	Microbial	Firmicutes
1012	OTU	D	RS	271056	18.22103211	-3.327479522	0.515125011	-6.459557294	1.05E-10	5.13E-07	5.13E-07	Bacteria	Firmicutes	Clostridia	Clostridiales	Veillonellaceae	unclassified	unclassified	Reference	Microbial	Firmicutes
1013	OTU	D	RS	28793	1.191989219	-2.329060835	0.488719574	-4.765638533	1.88E-06	0.009205743	0.009205743	Bacteria	WS3	PRR-12	Sediment-1	unclassified	unclassified	unclassified	Reference	Microbial	WS3
1014	OTU	D	RS	954340	10.88800315	6.132728854	0.752897117	8.145507154	3.78E-16	1.85E-12	1.85E-12	Bacteria	Actinobacteria	Actinobacteria	Actinomycetales	Nocardioidaceae	unclassified	unclassified	Reference	Microbial	Actinobacteria
1015	OTU	D	RS	351494	28.1410544	8.02655478	1.076265337	7.457784342	8.80E-14	4.30E-10	4.30E-10	Bacteria	Actinobacteria	Actinobacteria	Actinomycetales	Glycomycetaceae	Glycomyces	unclassified	Reference	Microbial	Actinobacteria
1016	OTU	D	RS	564505	3.227868146	-3.957899928	0.442983513	-8.934643872	4.08E-19	2.00E-15	2.00E-15	Bacteria	Acidobacteria	BPC102	B110	unclassified	unclassified	unclassified	Reference	Microbial	Acidobacteria
1017	OTU	D	RS	206278	42.01746582	1.261925503	0.266866751	4.728672636	2.26E-06	0.011051029	0.011051029	Bacteria	Chloroflexi	Ellin6529	unclassified	unclassified	unclassified	unclassified	Reference	Microbial	Chloroflexi
1018	OTU	D	RS	575613	12.30416061	-3.485657394	0.551820457	-6.31665128	2.67E-10	1.31E-06	1.31E-06	Bacteria	Firmicutes	Clostridia	Clostridiales	Symbiobacteriaceae	Symbiobacterium	unclassified	Reference	Microbial	Firmicutes
1019	OTU	D	RS	684229	0.991305395	-3.24349728	0.732005002	-4.430976937	9.38E-06	0.045871683	0.045871683	Bacteria	Planctomycetes	Phycisphaerae	MSBL9	unclassified	unclassified	unclassified	Reference	Microbial	Planctomycetes
1020	OTU	D	RS	566683	3.776312993	-4.398707539	0.744395483	-5.909100256	3.44E-09	1.68E-05	1.68E-05	Bacteria	Proteobacteria	Deltaproteobacteria	Desulfuromonadales	Geobacteraceae	Geobacter	unclassified	Reference	Microbial	Proteobacteria.Deltaproteobacteria
1021	OTU	D	RS	349986	1.25789801	2.360661675	0.396061475	5.96034157	2.52E-09	1.23E-05	1.23E-05	Bacteria	Chloroflexi	Thermomicrobia	AKYG1722	unclassified	unclassified	unclassified	Reference	Microbial	Chloroflexi
1022	OTU	D	RS	137875	4.140408755	-3.807192778	0.690428247	-5.514248284	3.50E-08	0.000171284	0.000171284	Bacteria	Firmicutes	Clostridia	Clostridiales	Symbiobacteriaceae	Symbiobacterium	unclassified	Reference	Microbial	Firmicutes
1023	OTU	D	RS	137870	0.452798135	2.392481077	0.529321507	4.519901507	6.19E-06	0.030253651	0.030253651	Bacteria	Bacteroidetes	Cytophagia	Cytophagales	Cytophagaceae	Hymenobacter	unclassified	Reference	Microbial	Bacteroidetes
1024	OTU	D	RS	524860	3.743949234	2.246069537	0.503131322	4.464181493	8.04E-06	0.039303577	0.039303577	Bacteria	Planctomycetes	Planctomycetia	Gemmatales	Gemmataceae	Gemmata	unclassified	Reference	Microbial	Planctomycetes
1025	OTU	D	RS	4370817	2.482916845	1.592638138	0.331342674	4.806619446	1.54E-06	0.007506335	0.007506335	Bacteria	Gemmatimonadetes	Gemmatimonadetes	Gemmatimonadales	unclassified	unclassified	unclassified	Reference	Microbial	Gemmatimonadetes
1026	OTU	D	RS	540255	1.097851138	-3.556265429	0.542715199	-6.552728638	5.65E-11	2.76E-07	2.76E-07	Bacteria	GOUTA4	unclassified	unclassified	unclassified	unclassified	unclassified	Reference	Microbial	GOUTA4
1027	OTU	D	RS	141173	75.88198377	-3.340464089	0.480637057	-6.950076038	3.65E-12	1.79E-08	1.79E-08	Bacteria	Bacteroidetes	Bacteroidia	Bacteroidales	unclassified	unclassified	unclassified	Reference	Microbial	Bacteroidetes
1028	OTU	D	RS	276270	32.06549694	-2.881406815	0.607653114	-4.741861349	2.12E-06	0.010355237	0.010355237	Bacteria	Proteobacteria	Alphaproteobacteria	Rhodospirillales	Rhodospirillaceae	Magnetospirillum	unclassified	Reference	Microbial	Proteobacteria.Alphaproteobacteria
1029	OTU	D	RS	217880	1.997928723	2.967104421	0.496431545	5.976865189	2.27E-09	1.11E-05	1.11E-05	Bacteria	Actinobacteria	Thermoleophilia	Solirubrobacterales	unclassified	unclassified	unclassified	Reference	Microbial	Actinobacteria
1030	OTU	D	RS	578382	3.179628798	-2.481069203	0.366751098	-6.764994607	1.33E-11	6.52E-08	6.52E-08	Bacteria	Chlorobi	BSV26	PK329	unclassified	unclassified	unclassified	Reference	Microbial	Chlorobi
1031	OTU	D	RS	927380	8.387565366	-1.677855541	0.354826306	-4.728667272	2.26E-06	0.011051321	0.011051321	Bacteria	Planctomycetes	Phycisphaerae	WD2101	unclassified	unclassified	unclassified	Reference	Microbial	Planctomycetes
1032	OTU	D	RS	580203	14.83118525	-2.309442253	0.377634447	-6.115549769	9.62E-10	4.71E-06	4.71E-06	Bacteria	Acidobacteria	Acidobacteriia	Acidobacteriales	Koribacteraceae	unclassified	unclassified	Reference	Microbial	Acidobacteria
1033	OTU	D	RS	545548	36.65505253	1.846944957	0.322985184	5.71835814	1.08E-08	5.26E-05	5.26E-05	Bacteria	Chloroflexi	Chloroflexi	[Roseiflexales]	[Kouleothrixaceae]	unclassified	unclassified	Reference	Microbial	Chloroflexi
1034	OTU	D	RS	562868	169.6835242	-7.975817374	1.509150092	-5.284972922	1.26E-07	0.000614787	0.000614787	Bacteria	Proteobacteria	Epsilonproteobacteria	Campylobacterales	Campylobacteraceae	Sulfurospirillum	unclassified	Reference	Microbial	Proteobacteria.Epsilonproteobacteria
1035	OTU	D	RS	1106173	1.625176744	-2.691333784	0.406650715	-6.618293505	3.63E-11	1.78E-07	1.78E-07	Bacteria	Acidobacteria	Acidobacteriia	Acidobacteriales	Koribacteraceae	unclassified	unclassified	Reference	Microbial	Acidobacteria
1036	OTU	D	RS	1098866	0.843442487	5.658115402	1.109232036	5.100930392	3.38E-07	0.001652761	0.001652761	Bacteria	Actinobacteria	Actinobacteria	Actinomycetales	Nocardioidaceae	unclassified	unclassified	Reference	Microbial	Actinobacteria
1037	OTU	D	RS	811763	10.2059638	-2.601941008	0.37800452	-6.883359521	5.85E-12	2.86E-08	2.86E-08	Bacteria	Bacteroidetes	Bacteroidia	Bacteroidales	unclassified	unclassified	unclassified	Reference	Microbial	Bacteroidetes
1038	OTU	D	RS	782042	4.591391942	-3.773598929	0.818191466	-4.612122081	3.99E-06	0.019490502	0.019490502	Archaea	Euryarchaeota	Thermoplasmata	E2	[Methanomassiliicoccaceae]	unclassified	unclassified	Reference	Microbial	Euryarchaeota
1039	OTU	D	RS	527719	2.505107645	-5.885727414	1.108307733	-5.310553412	1.09E-07	0.000534442	0.000534442	Bacteria	Proteobacteria	Deltaproteobacteria	Desulfuromonadales	Geobacteraceae	Geobacter	unclassified	Reference	Microbial	Proteobacteria.Deltaproteobacteria
1040	OTU	D	RS	546371	12.30344588	1.253957296	0.282981519	4.431233892	9.37E-06	0.045817046	0.045817046	Bacteria	Actinobacteria	Thermoleophilia	Solirubrobacterales	unclassified	unclassified	unclassified	Reference	Microbial	Actinobacteria
1041	OTU	D	RS	3954601	30.95411099	-2.265757641	0.409111857	-5.538235094	3.06E-08	0.000149407	0.000149407	Bacteria	Bacteroidetes	Bacteroidia	Bacteroidales	unclassified	unclassified	unclassified	Reference	Microbial	Bacteroidetes
1042	OTU	D	RS	224203	10.00790428	-1.78688816	0.281460419	-6.348630346	2.17E-10	1.06E-06	1.06E-06	Bacteria	Acidobacteria	Solibacteres	Solibacterales	Solibacteraceae	Candidatus Solibacter	unclassified	Reference	Microbial	Acidobacteria
1043	OTU	D	RS	533198	5.127084547	-1.650640447	0.370272824	-4.457903314	8.28E-06	0.04047219	0.04047219	Bacteria	Proteobacteria	Betaproteobacteria	Burkholderiales	Oxalobacteraceae	unclassified	unclassified	Reference	Microbial	Proteobacteria.Betaproteobacteria
1044	OTU	D	RS	562332	2.628743939	3.229755438	0.491247852	6.574594531	4.88E-11	2.39E-07	2.39E-07	Bacteria	Actinobacteria	Acidimicrobiia	Acidimicrobiales	unclassified	unclassified	unclassified	Reference	Microbial	Actinobacteria
1045	OTU	D	RS	937954	6.920703285	2.234867801	0.45493311	4.912519559	8.99E-07	0.004396766	0.004396766	Bacteria	Bacteroidetes	[Saprospirae]	[Saprospirales]	Chitinophagaceae	unclassified	unclassified	Reference	Microbial	Bacteroidetes
1046	OTU	D	RS	223808	3.280853485	-2.096828436	0.331951939	-6.316662709	2.67E-10	1.31E-06	1.31E-06	Bacteria	Verrucomicrobia	[Pedosphaerae]	[Pedosphaerales]	Ellin515	unclassified	unclassified	Reference	Microbial	Verrucomicrobia
1047	OTU	D	RS	4446112	1.853208992	1.683835003	0.355377777	4.738155031	2.16E-06	0.0105464	0.0105464	Bacteria	Actinobacteria	Thermoleophilia	Solirubrobacterales	unclassified	unclassified	unclassified	Reference	Microbial	Actinobacteria
1048	OTU	D	RS	38392	7.804182336	-2.577366738	0.39834266	-6.470225255	9.79E-11	4.79E-07	4.79E-07	Bacteria	Proteobacteria	Deltaproteobacteria	Syntrophobacterales	Syntrophorhabdaceae	unclassified	unclassified	Reference	Microbial	Proteobacteria.Deltaproteobacteria
1049	OTU	D	RS	143463	2.570712412	-2.125121238	0.385613892	-5.511007984	3.57E-08	0.000174468	0.000174468	Bacteria	GOUTA4	unclassified	unclassified	unclassified	unclassified	unclassified	Reference	Microbial	GOUTA4
1050	OTU	D	RS	1088543	2.0097609	2.237617717	0.361604801	6.188019939	6.09E-10	2.98E-06	2.98E-06	Bacteria	Actinobacteria	Thermoleophilia	Solirubrobacterales	unclassified	unclassified	unclassified	Reference	Microbial	Actinobacteria
1051	OTU	D	RS	535678	116.2140352	2.887504171	0.483654672	5.970177353	2.37E-09	1.16E-05	1.16E-05	Bacteria	Actinobacteria	Actinobacteria	Actinomycetales	Streptomycetaceae	Streptomyces	unclassified	Reference	Microbial	Actinobacteria
1052	OTU	D	RS	550141	0.597247429	-3.995875049	0.759791957	-5.259169977	1.45E-07	0.000707618	0.000707618	Bacteria	Proteobacteria	Alphaproteobacteria	unclassified	unclassified	unclassified	unclassified	Reference	Microbial	Proteobacteria.Alphaproteobacteria
1053	OTU	D	RS	542613	27.41564983	-2.923471299	0.281635362	-10.38034173	3.05E-25	1.49E-21	1.49E-21	Bacteria	Acidobacteria	BPC102	B110	unclassified	unclassified	unclassified	Reference	Microbial	Acidobacteria
1054	OTU	D	RS	939546	52.84953279	2.09448552	0.428862291	4.883818333	1.04E-06	0.005088091	0.005088091	Bacteria	Actinobacteria	Actinobacteria	Actinomycetales	Geodermatophilaceae	Geodermatophilus	unclassified	Reference	Microbial	Actinobacteria
1055	OTU	D	RS	996116	86.21265639	3.800266425	0.346864716	10.95604784	6.22E-28	3.04E-24	3.04E-24	Bacteria	Actinobacteria	Actinobacteria	Actinomycetales	Nocardioidaceae	unclassified	unclassified	Reference	Microbial	Actinobacteria
1056	OTU	D	RS	2345835	1.272210489	2.439114854	0.526889781	4.629269615	3.67E-06	0.017944233	0.017944233	Bacteria	Actinobacteria	Acidimicrobiia	Acidimicrobiales	unclassified	unclassified	unclassified	Reference	Microbial	Actinobacteria
1057	OTU	D	RS	968121	0.811270187	6.548428363	1.133325588	5.778064513	7.56E-09	3.70E-05	3.70E-05	Bacteria	Actinobacteria	Actinobacteria	Actinomycetales	Nocardioidaceae	unclassified	unclassified	Reference	Microbial	Actinobacteria
1058	OTU	D	RS	1082846	54.45162852	5.641056586	0.81276349	6.94058807	3.90E-12	1.91E-08	1.91E-08	Bacteria	Actinobacteria	Actinobacteria	Actinomycetales	Streptomycetaceae	Streptomyces	unclassified	Reference	Microbial	Actinobacteria
1059	OTU	D	RS	11428	7.111045906	1.449101516	0.325170005	4.45644277	8.33E-06	0.040748778	0.040748778	Bacteria	Actinobacteria	Actinobacteria	Actinomycetales	Geodermatophilaceae	Geodermatophilus	unclassified	Reference	Microbial	Actinobacteria
1060	OTU	D	RS	4430284	3.751502711	-2.860406158	0.515420987	-5.549650154	2.86E-08	0.000139972	0.000139972	Bacteria	Proteobacteria	Deltaproteobacteria	Desulfuromonadales	Geobacteraceae	Geobacter	unclassified	Reference	Microbial	Proteobacteria.Deltaproteobacteria
1061	OTU	D	RS	4412204	0.88848243	-4.991235465	1.093555862	-4.564225422	5.01E-06	0.024515618	0.024515618	Bacteria	Proteobacteria	Deltaproteobacteria	Syntrophobacterales	Syntrophaceae	unclassified	unclassified	Reference	Microbial	Proteobacteria.Deltaproteobacteria
1062	OTU	D	RS	331129	2.198800115	-2.544477801	0.528374471	-4.815671348	1.47E-06	0.007173914	0.007173914	Bacteria	Verrucomicrobia	[Pedosphaerae]	[Pedosphaerales]	Ellin515	unclassified	unclassified	Reference	Microbial	Verrucomicrobia
1063	OTU	D	RS	1126182	1.7207714	5.780003712	0.789398798	7.322032577	2.44E-13	1.19E-09	1.19E-09	Bacteria	Actinobacteria	Actinobacteria	Actinomycetales	Nocardioidaceae	Nocardioides	unclassified	Reference	Microbial	Actinobacteria
1064	OTU	D	RS	4426289	1.08490543	4.418735702	0.991395909	4.457084866	8.31E-06	0.04062696	0.04062696	Bacteria	Actinobacteria	Thermoleophilia	Solirubrobacterales	Patulibacteraceae	unclassified	unclassified	Reference	Microbial	Actinobacteria
1065	OTU	D	RS	169725	13.17895697	-3.247844428	0.621558083	-5.225327315	1.74E-07	0.000850113	0.000850113	Bacteria	Proteobacteria	Betaproteobacteria	Rhodocyclales	Rhodocyclaceae	unclassified	unclassified	Reference	Microbial	Proteobacteria.Betaproteobacteria
1066	OTU	D	RS	565133	7.93210942	-2.033778387	0.374018677	-5.437638577	5.40E-08	0.000264018	0.000264018	Bacteria	Bacteroidetes	Bacteroidia	Bacteroidales	unclassified	unclassified	unclassified	Reference	Microbial	Bacteroidetes
1067	OTU	D	RS	583051	80.70251149	-1.914163179	0.25424133	-7.528922154	5.12E-14	2.50E-10	2.50E-10	Bacteria	Proteobacteria	Deltaproteobacteria	Myxococcales	Myxococcaceae	Anaeromyxobacter	unclassified	Reference	Microbial	Proteobacteria.Deltaproteobacteria
1068	OTU	D	RS	792868	80.90922177	-1.568593842	0.354524787	-4.424496963	9.67E-06	0.047270292	0.047270292	Bacteria	Proteobacteria	Betaproteobacteria	Burkholderiales	Oxalobacteraceae	unclassified	unclassified	Reference	Microbial	Proteobacteria.Betaproteobacteria
1069	OTU	D	RS	369022	100.3328968	-2.465421237	0.477511771	-5.163058564	2.43E-07	0.001188011	0.001188011	Bacteria	Proteobacteria	Betaproteobacteria	Rhodocyclales	Rhodocyclaceae	unclassified	unclassified	Reference	Microbial	Proteobacteria.Betaproteobacteria
1070	OTU	D	RS	591475	3.072794723	-2.550553221	0.572745229	-4.453207278	8.46E-06	0.04136794	0.04136794	Bacteria	Firmicutes	Clostridia	Clostridiales	Ruminococcaceae	unclassified	unclassified	Reference	Microbial	Firmicutes
1071	OTU	D	RS	589297	10.04030667	-1.468042227	0.312974761	-4.690608996	2.72E-06	0.013320021	0.013320021	Bacteria	Verrucomicrobia	[Pedosphaerae]	[Pedosphaerales]	Ellin515	unclassified	unclassified	Reference	Microbial	Verrucomicrobia
1072	OTU	D	RS	590693	44.73444191	-2.354822434	0.302083649	-7.795266121	6.43E-15	3.14E-11	3.14E-11	Bacteria	Proteobacteria	Deltaproteobacteria	Desulfuromonadales	Geobacteraceae	Geobacter	unclassified	Reference	Microbial	Proteobacteria.Deltaproteobacteria
1073	OTU	D	RS	579757	14.34847234	-3.20395975	0.366536724	-8.74116981	2.31E-18	1.13E-14	1.13E-14	Bacteria	Proteobacteria	Deltaproteobacteria	Desulfuromonadales	Geobacteraceae	Geobacter	unclassified	Reference	Microbial	Proteobacteria.Deltaproteobacteria
1074	OTU	D	RS	141996	2.703524278	-2.445378561	0.422717804	-5.784896064	7.26E-09	3.55E-05	3.55E-05	Bacteria	Bacteroidetes	Bacteroidia	Bacteroidales	unclassified	unclassified	unclassified	Reference	Microbial	Bacteroidetes
1075	OTU	D	RS	4405723	4.737138531	-2.756807897	0.546755087	-5.042125734	4.60E-07	0.0022513	0.0022513	Bacteria	Acidobacteria	BPC102	MVS-40	unclassified	unclassified	unclassified	Reference	Microbial	Acidobacteria
1076	OTU	D	RS	893238	33.80502262	-1.314678402	0.283533293	-4.636769063	3.54E-06	0.017305584	0.017305584	Bacteria	Acidobacteria	Solibacteres	Solibacterales	unclassified	unclassified	unclassified	Reference	Microbial	Acidobacteria
1077	OTU	D	RS	1037355	225.529725	3.879907892	0.521495148	7.439969296	1.01E-13	4.92E-10	4.92E-10	Bacteria	Actinobacteria	Actinobacteria	Actinomycetales	Streptomycetaceae	Streptomyces	unclassified	Reference	Microbial	Actinobacteria
1078	OTU	D	RS	81438	5.409836455	-2.760591045	0.451952613	-6.108142683	1.01E-09	4.93E-06	4.93E-06	Bacteria	Proteobacteria	Deltaproteobacteria	Desulfuromonadales	Geobacteraceae	Geobacter	unclassified	Reference	Microbial	Proteobacteria.Deltaproteobacteria
1079	OTU	D	RS	1087325	85.55297726	3.964152773	0.530792332	7.468368578	8.12E-14	3.97E-10	3.97E-10	Bacteria	Actinobacteria	Actinobacteria	Actinomycetales	Streptomycetaceae	Streptomyces	unclassified	Reference	Microbial	Actinobacteria
1080	OTU	D	RS	1032653	18.26988231	1.585371231	0.318955664	4.970506587	6.68E-07	0.003265454	0.003265454	Bacteria	Actinobacteria	Thermoleophilia	Solirubrobacterales	Solirubrobacteraceae	unclassified	unclassified	Reference	Microbial	Actinobacteria
1081	OTU	D	RS	4418945	15.92780688	-2.967362671	0.409883022	-7.239535459	4.50E-13	2.20E-09	2.20E-09	Bacteria	Bacteroidetes	Bacteroidia	Bacteroidales	unclassified	unclassified	unclassified	Reference	Microbial	Bacteroidetes
1082	OTU	D	RS	268040	9.901329976	3.631998677	0.682511582	5.32151948	1.03E-07	0.000503201	0.000503201	Bacteria	Actinobacteria	Actinobacteria	Actinomycetales	Streptomycetaceae	Streptomyces	unclassified	Reference	Microbial	Actinobacteria
1083	OTU	D	RS	822670	5.901541117	3.229229272	0.484525113	6.664730443	2.65E-11	1.30E-07	1.30E-07	Bacteria	Actinobacteria	Actinobacteria	Actinomycetales	Nocardioidaceae	unclassified	unclassified	Reference	Microbial	Actinobacteria
1084	OTU	D	RS	250674	23.51123556	-1.784531325	0.37753578	-4.726787287	2.28E-06	0.01115409	0.01115409	Bacteria	Acidobacteria	Acidobacteriia	Acidobacteriales	Koribacteraceae	Candidatus Koribacter	unclassified	Reference	Microbial	Acidobacteria
1085	OTU	D	RS	4389971	5.823865991	-2.23695265	0.44270463	-5.052923551	4.35E-07	0.00212763	0.00212763	Bacteria	Acidobacteria	Solibacteres	Solibacterales	Solibacteraceae	Candidatus Solibacter	unclassified	Reference	Microbial	Acidobacteria
1086	OTU	D	RS	583548	1.631400786	-2.814299749	0.595835364	-4.723284184	2.32E-06	0.011348038	0.011348038	Bacteria	Proteobacteria	Deltaproteobacteria	Desulfuromonadales	Geobacteraceae	Geobacter	unclassified	Reference	Microbial	Proteobacteria.Deltaproteobacteria
1087	OTU	D	RS	635410	2.187670681	-8.351895992	1.738424375	-4.804290661	1.55E-06	0.007594223	0.007594223	Bacteria	Proteobacteria	Betaproteobacteria	Burkholderiales	Comamonadaceae	unclassified	unclassified	Reference	Microbial	Proteobacteria.Betaproteobacteria
1088	OTU	D	RS	706555	11.91283423	-3.149658256	0.696321728	-4.523280157	6.09E-06	0.029774506	0.029774506	Archaea	Euryarchaeota	Methanomicrobia	Methanosarcinales	Methanosarcinaceae	Methanosarcina	unclassified	Reference	Microbial	Euryarchaeota
1089	OTU	D	RS	538197	4.776922248	-4.209094731	0.726714239	-5.791953022	6.96E-09	3.40E-05	3.40E-05	Bacteria	Firmicutes	Clostridia	Clostridiales	Christensenellaceae	unclassified	unclassified	Reference	Microbial	Firmicutes
1090	OTU	D	RS	1071316	1.980389187	1.681121706	0.357860986	4.697694832	2.63E-06	0.012866282	0.012866282	Bacteria	Bacteroidetes	[Saprospirae]	[Saprospirales]	Chitinophagaceae	Flavisolibacter	unclassified	Reference	Microbial	Bacteroidetes
1091	OTU	D	RS	584529	7.114472214	-2.209421646	0.478431407	-4.618053112	3.87E-06	0.018941763	0.018941763	Bacteria	Acidobacteria	BPC102	MVS-40	unclassified	unclassified	unclassified	Reference	Microbial	Acidobacteria
1092	OTU	D	RS	144545	22.78650111	2.173953527	0.380482357	5.713677621	1.11E-08	5.41E-05	5.41E-05	Bacteria	Chloroflexi	Chloroflexi	[Roseiflexales]	[Kouleothrixaceae]	unclassified	unclassified	Reference	Microbial	Chloroflexi
1093	OTU	D	RS	1011958	2.736071972	3.633534509	0.542586312	6.696694021	2.13E-11	1.04E-07	1.04E-07	Bacteria	Verrucomicrobia	[Spartobacteria]	[Chthoniobacterales]	[Chthoniobacteraceae]	unclassified	unclassified	Reference	Microbial	Verrucomicrobia
1094	OTU	D	RS	883748	32.68637274	2.85371647	0.644422336	4.428332646	9.50E-06	0.046437573	0.046437573	Bacteria	Firmicutes	Bacilli	Bacillales	Bacillaceae	Bacillus	flexus	Reference	Microbial	Firmicutes
1095	OTU	D	RS	837069	104.3270908	4.389784496	0.678469909	6.470124076	9.79E-11	4.79E-07	4.79E-07	Bacteria	Actinobacteria	Actinobacteria	Actinomycetales	Streptomycetaceae	Streptomyces	unclassified	Reference	Microbial	Actinobacteria
1096	OTU	D	RS	516593	2.599875898	5.871631791	1.082433411	5.424473903	5.81E-08	0.000284234	0.000284234	Bacteria	Actinobacteria	Actinobacteria	Actinomycetales	Nocardioidaceae	unclassified	unclassified	Reference	Microbial	Actinobacteria
1097	OTU	D	RS	823486	3.112315835	-3.241809149	0.434169785	-7.466685293	8.22E-14	4.02E-10	4.02E-10	Bacteria	Bacteroidetes	Bacteroidia	Bacteroidales	BA008	unclassified	unclassified	Reference	Microbial	Bacteroidetes
1098	OTU	D	RS	1095402	2.482417962	1.666398699	0.372877589	4.469023474	7.86E-06	0.038424401	0.038424401	Bacteria	Verrucomicrobia	[Spartobacteria]	[Chthoniobacterales]	[Chthoniobacteraceae]	unclassified	unclassified	Reference	Microbial	Verrucomicrobia
1099	OTU	D	RS	594023	1.945695364	1.983404194	0.444263271	4.464479341	8.03E-06	0.039248946	0.039248946	Bacteria	Actinobacteria	Thermoleophilia	Solirubrobacterales	unclassified	unclassified	unclassified	Reference	Microbial	Actinobacteria
1100	OTU	D	RS	1039041	4.085886483	3.499340769	0.657635646	5.321093514	1.03E-07	0.000504381	0.000504381	Bacteria	Actinobacteria	Actinobacteria	Actinomycetales	Sporichthyaceae	unclassified	unclassified	Reference	Microbial	Actinobacteria
1101	OTU	D	RS	4465539	1.386840041	4.359614285	0.891945376	4.887759275	1.02E-06	0.004987317	0.004987317	Bacteria	Actinobacteria	Actinobacteria	Actinomycetales	Promicromonosporaceae	Promicromonospora	unclassified	Reference	Microbial	Actinobacteria
1102	OTU	D	RS	579412	2.820122369	4.986634521	0.914869636	5.45065037	5.02E-08	0.000245409	0.000245409	Bacteria	Actinobacteria	Actinobacteria	Actinomycetales	Thermomonosporaceae	Actinomadura	unclassified	Reference	Microbial	Actinobacteria
1103	OTU	D	RS	143933	2.447300018	-3.014271807	0.416227109	-7.241892093	4.42E-13	2.16E-09	2.16E-09	Bacteria	Proteobacteria	Deltaproteobacteria	Desulfuromonadales	Geobacteraceae	Geobacter	unclassified	Reference	Microbial	Proteobacteria.Deltaproteobacteria
1104	OTU	D	RS	574893	6.70527259	-2.261233199	0.498186407	-4.538929941	5.65E-06	0.027648263	0.027648263	Bacteria	Proteobacteria	Deltaproteobacteria	Desulfuromonadales	Geobacteraceae	Geobacter	unclassified	Reference	Microbial	Proteobacteria.Deltaproteobacteria
1105	OTU	D	RS	909520	59.67125073	-2.380368627	0.233146922	-10.20973645	1.79E-24	8.77E-21	8.77E-21	Bacteria	Proteobacteria	Deltaproteobacteria	Myxococcales	Myxococcaceae	Anaeromyxobacter	unclassified	Reference	Microbial	Proteobacteria.Deltaproteobacteria
1106	OTU	D	RS	578422	2.40135099	-2.177490449	0.475023994	-4.583958868	4.56E-06	0.022310822	0.022310822	Bacteria	NC10	24-Dec	JH-WHS47	unclassified	unclassified	unclassified	Reference	Microbial	NC10
1107	OTU	D	RS	1106471	1.449747463	3.011616313	0.613576595	4.908297247	9.19E-07	0.004492469	0.004492469	Bacteria	Actinobacteria	Actinobacteria	Actinomycetales	Nocardioidaceae	unclassified	unclassified	Reference	Microbial	Actinobacteria
1108	OTU	D	RS	833645	15.31967694	2.311783348	0.505769808	4.570821175	4.86E-06	0.023756438	0.023756438	Bacteria	Firmicutes	Bacilli	Bacillales	unclassified	unclassified	unclassified	Reference	Microbial	Firmicutes
1109	OTU	D	RS	702614	4.655412882	-3.438840456	0.378434905	-9.087006528	1.02E-19	4.98E-16	4.98E-16	Bacteria	Bacteroidetes	Bacteroidia	Bacteroidales	BA008	unclassified	unclassified	Reference	Microbial	Bacteroidetes
1110	OTU	D	RS	310817	3.14749242	2.203604637	0.421322074	5.230214065	1.69E-07	0.000827945	0.000827945	Bacteria	Chloroflexi	Thermomicrobia	unclassified	unclassified	unclassified	unclassified	Reference	Microbial	Chloroflexi
1111	OTU	D	RS	864395	1.38485468	2.826378428	0.402545898	7.021257556	2.20E-12	1.08E-08	1.08E-08	Bacteria	Actinobacteria	Thermoleophilia	Solirubrobacterales	Conexibacteraceae	unclassified	unclassified	Reference	Microbial	Actinobacteria
1112	OTU	D	RS	869089	5.458670034	3.36918479	0.404954784	8.319903655	8.80E-17	4.30E-13	4.30E-13	Bacteria	Actinobacteria	Actinobacteria	Actinomycetales	Sporichthyaceae	unclassified	unclassified	Reference	Microbial	Actinobacteria
1113	OTU	D	RS	583875	4.039634778	-2.251076601	0.427978351	-5.259790816	1.44E-07	0.000705233	0.000705233	Bacteria	Verrucomicrobia	[Pedosphaerae]	[Pedosphaerales]	Ellin515	unclassified	unclassified	Reference	Microbial	Verrucomicrobia
1114	OTU	D	RS	997371	4.179512421	2.218703792	0.373301119	5.943469444	2.79E-09	1.36E-05	1.36E-05	Bacteria	Actinobacteria	Actinobacteria	Actinomycetales	Nocardioidaceae	unclassified	unclassified	Reference	Microbial	Actinobacteria
1115	OTU	D	RS	966091	41.72641321	1.325154177	0.296189741	4.474004308	7.68E-06	0.037539647	0.037539647	Bacteria	Actinobacteria	Actinobacteria	Actinomycetales	Geodermatophilaceae	unclassified	unclassified	Reference	Microbial	Actinobacteria
1116	OTU	D	RS	3514708	12.99998827	-2.223052811	0.349421661	-6.362092155	1.99E-10	9.73E-07	9.73E-07	Bacteria	Bacteroidetes	Bacteroidia	Bacteroidales	unclassified	unclassified	unclassified	Reference	Microbial	Bacteroidetes
1117	OTU	D	RS	4386058	1.974244787	5.615702037	1.245816536	4.507647696	6.56E-06	0.032054096	0.032054096	Bacteria	Actinobacteria	Actinobacteria	Actinomycetales	Nocardioidaceae	Nocardioides	unclassified	Reference	Microbial	Actinobacteria
1118	OTU	D	RS	4392312	3.064698654	-3.478083355	0.507377321	-6.855023292	7.13E-12	3.49E-08	3.49E-08	Bacteria	Acidobacteria	Acidobacteriia	Acidobacteriales	Koribacteraceae	unclassified	unclassified	Reference	Microbial	Acidobacteria
1119	OTU	D	RS	969805	191.8469236	3.522055191	0.524923836	6.709649949	1.95E-11	9.54E-08	9.54E-08	Bacteria	Proteobacteria	Alphaproteobacteria	Rhizobiales	Rhizobiaceae	Agrobacterium	unclassified	Reference	Microbial	Proteobacteria.Alphaproteobacteria
1120	OTU	D	RS	30315	4.269381918	-3.424020402	0.442284878	-7.741662836	9.81E-15	4.80E-11	4.80E-11	Bacteria	WS3	PRR-12	GN03	KSB4	unclassified	unclassified	Reference	Microbial	WS3
1121	OTU	D	RS	606989	40.28151646	2.179483133	0.398924033	5.463403944	4.67E-08	0.000228407	0.000228407	Bacteria	Proteobacteria	Gammaproteobacteria	Xanthomonadales	Xanthomonadaceae	unclassified	unclassified	Reference	Microbial	Proteobacteria.Gammaproteobacteria
1122	OTU	D	RS	New.ReferenceOTU1268	9.529025762	-2.659169844	0.474579069	-5.603217714	2.10E-08	0.00010289	0.00010289	Bacteria	Proteobacteria	Deltaproteobacteria	Myxococcales	unclassified	unclassified	unclassified	DeNovo	Microbial	Proteobacteria.Deltaproteobacteria
1123	OTU	D	RS	New.ReferenceOTU1069	0.626350511	3.10732695	0.617877089	5.029037339	4.93E-07	0.002410518	0.002410518	Bacteria	Bacteroidetes	[Saprospirae]	[Saprospirales]	Chitinophagaceae	Flavisolibacter	unclassified	DeNovo	Microbial	Bacteroidetes
1124	OTU	D	RS	New.ReferenceOTU678	6.496024947	-2.466382111	0.385852142	-6.392039435	1.64E-10	8.00E-07	8.00E-07	Bacteria	Chlorobi	BSV26	PK329	unclassified	unclassified	unclassified	DeNovo	Microbial	Chlorobi
1125	OTU	D	RS	New.ReferenceOTU1408	12.57216059	-2.094155822	0.391801568	-5.344939872	9.04E-08	0.000442286	0.000442286	Bacteria	Proteobacteria	Deltaproteobacteria	Myxococcales	Myxococcaceae	Anaeromyxobacter	unclassified	DeNovo	Microbial	Proteobacteria.Deltaproteobacteria
1126	OTU	D	RS	New.ReferenceOTU1406	1.975198005	1.838657396	0.338150244	5.437397812	5.41E-08	0.000264375	0.000264375	Bacteria	Gemmatimonadetes	Gemm-3	unclassified	unclassified	unclassified	unclassified	DeNovo	Microbial	Gemmatimonadetes
1127	OTU	D	RS	New.ReferenceOTU590	0.82387421	-6.943422705	1.312915414	-5.288552965	1.23E-07	0.000602877	0.000602877	Bacteria	Elusimicrobia	Endomicrobia	unclassified	unclassified	unclassified	unclassified	DeNovo	Microbial	Elusimicrobia
1128	OTU	D	RS	New.ReferenceOTU1410	2.59146438	-2.038390797	0.45162577	-4.513451027	6.38E-06	0.031188998	0.031188998	Bacteria	Planctomycetes	Phycisphaerae	WD2101	unclassified	unclassified	unclassified	DeNovo	Microbial	Planctomycetes
1129	OTU	D	RS	New.ReferenceOTU449	273.7248423	-2.973715329	0.438255587	-6.785344937	1.16E-11	5.66E-08	5.66E-08	Bacteria	Proteobacteria	Gammaproteobacteria	unclassified	unclassified	unclassified	unclassified	DeNovo	Microbial	Proteobacteria.Gammaproteobacteria
1130	OTU	D	RS	New.ReferenceOTU1540	6.724292584	-2.33571586	0.441466656	-5.290809231	1.22E-07	0.000595486	0.000595486	Bacteria	Spirochaetes	Spirochaetes	Spirochaetales	Spirochaetaceae	HAW-RM37	unclassified	DeNovo	Microbial	Spirochaetes
1131	OTU	D	RS	New.ReferenceOTU844	59.32538835	5.105943635	1.096702998	4.655721418	3.23E-06	0.015787279	0.015787279	Bacteria	Bacteroidetes	Cytophagia	Cytophagales	Cytophagaceae	unclassified	unclassified	DeNovo	Microbial	Bacteroidetes
1132	OTU	D	RS	New.ReferenceOTU842	5.050937299	-3.437605605	0.472525153	-7.274968503	3.47E-13	1.69E-09	1.69E-09	Bacteria	Proteobacteria	Betaproteobacteria	Rhodocyclales	Rhodocyclaceae	Dechloromonas	unclassified	DeNovo	Microbial	Proteobacteria.Betaproteobacteria
1133	OTU	D	RS	New.ReferenceOTU1421	5.955255751	-2.234763242	0.453689091	-4.925759268	8.40E-07	0.004109233	0.004109233	Bacteria	Verrucomicrobia	[Pedosphaerae]	[Pedosphaerales]	Ellin515	unclassified	unclassified	DeNovo	Microbial	Verrucomicrobia
1134	OTU	D	RS	New.ReferenceOTU722	5.932859696	-4.540529742	0.569232636	-7.976580146	1.50E-15	7.36E-12	7.36E-12	Bacteria	Nitrospirae	Nitrospira	Nitrospirales	[Thermodesulfovibrionaceae]	HB118	unclassified	DeNovo	Microbial	Nitrospirae
1135	OTU	D	RS	New.ReferenceOTU724	16.45630034	-1.525586348	0.302838842	-5.037617831	4.71E-07	0.002304957	0.002304957	Bacteria	Acidobacteria	Acidobacteriia	Acidobacteriales	Koribacteraceae	Candidatus Koribacter	unclassified	DeNovo	Microbial	Acidobacteria
1136	OTU	D	RS	New.ReferenceOTU1332	3.660181293	-1.698214026	0.36053103	-4.71031308	2.47E-06	0.012094757	0.012094757	Bacteria	Chloroflexi	Anaerolineae	Anaerolineales	Anaerolinaceae	WCHB1-05	unclassified	DeNovo	Microbial	Chloroflexi
1137	OTU	D	RS	New.ReferenceOTU439	8.156160476	-4.1891605	0.503078857	-8.327045435	8.29E-17	4.05E-13	4.05E-13	Bacteria	Proteobacteria	Deltaproteobacteria	Desulfuromonadales	Geobacteraceae	Geobacter	unclassified	DeNovo	Microbial	Proteobacteria.Deltaproteobacteria
1138	OTU	D	RS	New.ReferenceOTU431	7.102402482	5.653725763	0.774358146	7.301176837	2.85E-13	1.39E-09	1.39E-09	Bacteria	Actinobacteria	Actinobacteria	Actinomycetales	Nocardioidaceae	unclassified	unclassified	DeNovo	Microbial	Actinobacteria
1139	OTU	D	RS	New.ReferenceOTU123	9.103448098	-2.813601282	0.610443719	-4.609108418	4.04E-06	0.019775132	0.019775132	Bacteria	Proteobacteria	Alphaproteobacteria	Rhodospirillales	Rhodospirillaceae	unclassified	unclassified	DeNovo	Microbial	Proteobacteria.Alphaproteobacteria
1140	OTU	D	RS	New.ReferenceOTU122	1.149637813	-6.432519939	1.181963028	-5.442234474	5.26E-08	0.000257294	0.000257294	Bacteria	Firmicutes	Clostridia	Clostridiales	Ruminococcaceae	unclassified	unclassified	DeNovo	Microbial	Firmicutes
1141	OTU	D	RS	New.ReferenceOTU549	8.241339837	-2.025373803	0.308788005	-6.559107779	5.41E-11	2.65E-07	2.65E-07	Bacteria	Verrucomicrobia	[Pedosphaerae]	[Pedosphaerales]	Ellin515	unclassified	unclassified	DeNovo	Microbial	Verrucomicrobia
1142	OTU	D	RS	New.ReferenceOTU1438	4.538538349	-1.628550616	0.301923116	-5.393924907	6.89E-08	0.000337092	0.000337092	Bacteria	Proteobacteria	Deltaproteobacteria	Myxococcales	Myxococcaceae	Anaeromyxobacter	unclassified	DeNovo	Microbial	Proteobacteria.Deltaproteobacteria
1143	OTU	D	RS	New.ReferenceOTU735	1.486933506	-2.223502541	0.466455455	-4.766805747	1.87E-06	0.009152594	0.009152594	Bacteria	Proteobacteria	Betaproteobacteria	unclassified	unclassified	unclassified	unclassified	DeNovo	Microbial	Proteobacteria.Betaproteobacteria
1144	OTU	D	RS	New.ReferenceOTU823	10.00968637	-4.152943658	0.703223303	-5.90558311	3.51E-09	1.72E-05	1.72E-05	Bacteria	Firmicutes	Clostridia	Clostridiales	Symbiobacteriaceae	Symbiobacterium	unclassified	DeNovo	Microbial	Firmicutes
1145	OTU	D	RS	New.ReferenceOTU954	19.38995281	-6.122074768	1.225459023	-4.99574009	5.86E-07	0.002866056	0.002866056	Bacteria	Bacteroidetes	Bacteroidia	Bacteroidales	Porphyromonadaceae	Paludibacter	unclassified	DeNovo	Microbial	Bacteroidetes
1146	OTU	D	RS	New.ReferenceOTU638	7.779870429	5.758913587	1.162358611	4.954506755	7.25E-07	0.003545934	0.003545934	Bacteria	Actinobacteria	Actinobacteria	Actinomycetales	Streptomycetaceae	Streptomyces	unclassified	DeNovo	Microbial	Actinobacteria
1147	OTU	D	RS	New.ReferenceOTU1225	8.272137773	-2.209452581	0.323242857	-6.83527117	8.19E-12	4.00E-08	4.00E-08	Bacteria	Planctomycetes	Phycisphaerae	WD2101	unclassified	unclassified	unclassified	DeNovo	Microbial	Planctomycetes
1148	OTU	D	RS	New.ReferenceOTU1133	1.451227347	2.143980754	0.444716537	4.82100524	1.43E-06	0.00698471	0.00698471	unassigned	unassigned	unassigned	unassigned	unassigned	unassigned	unassigned	DeNovo	unassigned	unassigned
1149	OTU	D	RS	New.ReferenceOTU1358	5.966238405	-2.141845992	0.40296644	-5.315196947	1.07E-07	0.000520991	0.000520991	Bacteria	Proteobacteria	Deltaproteobacteria	Myxococcales	Myxococcaceae	Anaeromyxobacter	unclassified	DeNovo	Microbial	Proteobacteria.Deltaproteobacteria
1150	OTU	D	RS	New.ReferenceOTU1359	3.781751502	-2.64090635	0.533282455	-4.952171824	7.34E-07	0.003588759	0.003588759	Bacteria	Acidobacteria	Acidobacteriia	Acidobacteriales	Koribacteraceae	Candidatus Koribacter	unclassified	DeNovo	Microbial	Acidobacteria
1151	OTU	D	RS	New.ReferenceOTU1356	29.47737181	-4.759821171	0.76371529	-6.232454993	4.59E-10	2.25E-06	2.25E-06	Bacteria	Proteobacteria	Gammaproteobacteria	unclassified	unclassified	unclassified	unclassified	DeNovo	Microbial	Proteobacteria.Gammaproteobacteria
1152	OTU	D	RS	New.ReferenceOTU560	34.88626359	1.161781939	0.262742785	4.421746309	9.79E-06	0.047876215	0.047876215	Bacteria	Gemmatimonadetes	Gemmatimonadetes	unclassified	unclassified	unclassified	unclassified	DeNovo	Microbial	Gemmatimonadetes
1153	OTU	D	RS	New.ReferenceOTU107	1.849836851	1.968258645	0.384272215	5.122042575	3.02E-07	0.001477971	0.001477971	Bacteria	Chloroflexi	Thermomicrobia	AKYG1722	unclassified	unclassified	unclassified	DeNovo	Microbial	Chloroflexi
1154	OTU	D	RS	New.ReferenceOTU714	1.981793055	-3.695557175	0.527889622	-7.000624794	2.55E-12	1.25E-08	1.25E-08	Bacteria	Proteobacteria	Deltaproteobacteria	Desulfuromonadales	Pelobacteraceae	unclassified	unclassified	DeNovo	Microbial	Proteobacteria.Deltaproteobacteria
1155	OTU	D	RS	New.ReferenceOTU1513	13.14264898	-3.273265581	0.661361371	-4.949284501	7.45E-07	0.003642405	0.003642405	Bacteria	Firmicutes	Clostridia	Clostridiales	Symbiobacteriaceae	Symbiobacterium	unclassified	DeNovo	Microbial	Firmicutes
1156	OTU	D	RS	New.ReferenceOTU1343	2.245166263	-3.406771158	0.472314479	-7.212929756	5.48E-13	2.68E-09	2.68E-09	Bacteria	Planctomycetes	Phycisphaerae	WD2101	unclassified	unclassified	unclassified	DeNovo	Microbial	Planctomycetes
1157	OTU	D	RS	New.ReferenceOTU408	12.45379701	-2.170537463	0.471855201	-4.600007501	4.22E-06	0.020659063	0.020659063	Bacteria	Acidobacteria	Acidobacteria-6	iii1-15	unclassified	unclassified	unclassified	DeNovo	Microbial	Acidobacteria
1158	OTU	D	RS	New.ReferenceOTU884	5.621903636	1.730170172	0.340904624	5.07523234	3.87E-07	0.001892542	0.001892542	Bacteria	Gemmatimonadetes	Gemmatimonadetes	Gemmatimonadales	unclassified	unclassified	unclassified	DeNovo	Microbial	Gemmatimonadetes
1159	OTU	D	RS	New.ReferenceOTU1377	5.329768793	-2.196847839	0.37377193	-5.877508889	4.16E-09	2.04E-05	2.04E-05	Bacteria	Bacteroidetes	Bacteroidia	Bacteroidales	unclassified	unclassified	unclassified	DeNovo	Microbial	Bacteroidetes
1160	OTU	D	RS	New.ReferenceOTU501	30.53304195	-1.695973967	0.342294964	-4.95471492	7.24E-07	0.003542141	0.003542141	Bacteria	Proteobacteria	Deltaproteobacteria	Myxococcales	Cystobacterineae	unclassified	unclassified	DeNovo	Microbial	Proteobacteria.Deltaproteobacteria
1161	OTU	D	RS	New.ReferenceOTU1	4.513721017	-2.11834516	0.450633649	-4.700814431	2.59E-06	0.012671257	0.012671257	Bacteria	Proteobacteria	Betaproteobacteria	Burkholderiales	Comamonadaceae	unclassified	unclassified	DeNovo	Microbial	Proteobacteria.Betaproteobacteria
1162	OTU	D	RS	New.ReferenceOTU1211	55.26578331	2.366886821	0.417921128	5.663477298	1.48E-08	7.25E-05	7.25E-05	Bacteria	Chloroflexi	Chloroflexi	[Roseiflexales]	[Kouleothrixaceae]	unclassified	unclassified	DeNovo	Microbial	Chloroflexi
1163	OTU	D	RS	New.ReferenceOTU771	6.794946952	-3.627877147	0.615715094	-5.892136119	3.81E-09	1.86E-05	1.86E-05	Bacteria	Fibrobacteres	TG3	TG3-1	TSCOR003-O20	unclassified	unclassified	DeNovo	Microbial	Fibrobacteres
1164	OTU	D	RS	New.ReferenceOTU778	1.823660833	-3.466908297	0.670317302	-5.172040591	2.32E-07	0.001132286	0.001132286	Bacteria	Proteobacteria	Alphaproteobacteria	Rhodospirillales	Rhodospirillaceae	Magnetospirillum	unclassified	DeNovo	Microbial	Proteobacteria.Alphaproteobacteria
1165	OTU	D	RS	New.ReferenceOTU1363	2.296785245	1.906198718	0.38220071	4.987428518	6.12E-07	0.002992105	0.002992105	Bacteria	Actinobacteria	Thermoleophilia	Solirubrobacterales	unclassified	unclassified	unclassified	DeNovo	Microbial	Actinobacteria
1166	OTU	D	RS	New.ReferenceOTU178	1.668665845	-4.444328624	0.837522945	-5.306515658	1.12E-07	0.000546411	0.000546411	Bacteria	Acidobacteria	Solibacteres	Solibacterales	Solibacteraceae	Candidatus Solibacter	unclassified	DeNovo	Microbial	Acidobacteria
1167	OTU	D	RS	New.ReferenceOTU196	9.624873143	-2.408667865	0.502040353	-4.797757494	1.60E-06	0.007846097	0.007846097	Bacteria	Proteobacteria	Betaproteobacteria	Rhodocyclales	Rhodocyclaceae	unclassified	unclassified	DeNovo	Microbial	Proteobacteria.Betaproteobacteria
1168	OTU	D	RS	New.ReferenceOTU197	10.93178708	-2.265580329	0.50354114	-4.49929539	6.82E-06	0.033339563	0.033339563	Bacteria	Bacteroidetes	Bacteroidia	Bacteroidales	unclassified	unclassified	unclassified	DeNovo	Microbial	Bacteroidetes
1169	OTU	D	RS	New.ReferenceOTU992	3.089889728	-1.862916312	0.335051225	-5.560094027	2.70E-08	0.000131849	0.000131849	Bacteria	Planctomycetes	Phycisphaerae	WD2101	unclassified	unclassified	unclassified	DeNovo	Microbial	Planctomycetes
1170	OTU	D	RS	New.ReferenceOTU1480	2.827996436	-6.632281403	1.143265668	-5.801172544	6.59E-09	3.22E-05	3.22E-05	Bacteria	KSB3	unclassified	unclassified	unclassified	unclassified	unclassified	DeNovo	Microbial	KSB3
1171	OTU	D	RS	New.ReferenceOTU529	2.568250304	-2.993973803	0.624201312	-4.796487519	1.61E-06	0.007895981	0.007895981	Bacteria	Proteobacteria	Betaproteobacteria	Rhodocyclales	Rhodocyclaceae	unclassified	unclassified	DeNovo	Microbial	Proteobacteria.Betaproteobacteria
1172	OTU	D	RS	New.ReferenceOTU1164	2.779731971	-1.3498229	0.299854983	-4.501585691	6.74E-06	0.032982249	0.032982249	Bacteria	Gemmatimonadetes	Gemm-5	unclassified	unclassified	unclassified	unclassified	DeNovo	Microbial	Gemmatimonadetes
1173	OTU	D	RS	New.ReferenceOTU354	3.497733676	1.241087864	0.224157375	5.536680928	3.08E-08	0.000150738	0.000150738	Bacteria	Gemmatimonadetes	Gemmatimonadetes	Gemmatimonadales	unclassified	unclassified	unclassified	DeNovo	Microbial	Gemmatimonadetes
1174	OTU	D	RS	New.ReferenceOTU1559	4.491385227	-2.20902376	0.454680544	-4.858408364	1.18E-06	0.005786491	0.005786491	Bacteria	Chlorobi	Ignavibacteria	Ignavibacteriales	Ignavibacteriaceae	unclassified	unclassified	DeNovo	Microbial	Chlorobi
1175	OTU	D	RS	New.ReferenceOTU1417	12.48788923	2.139709169	0.384780951	5.560850053	2.68E-08	0.000131279	0.000131279	Bacteria	Gemmatimonadetes	Gemm-3	unclassified	unclassified	unclassified	unclassified	DeNovo	Microbial	Gemmatimonadetes
1176	OTU	D	RS	New.ReferenceOTU52	2.499030727	-2.449969142	0.426378309	-5.745998546	9.14E-09	4.47E-05	4.47E-05	Bacteria	Proteobacteria	Alphaproteobacteria	Rhodospirillales	Rhodospirillaceae	unclassified	unclassified	DeNovo	Microbial	Proteobacteria.Alphaproteobacteria
1177	OTU	D	RS	New.ReferenceOTU1157	7.479020346	-3.762391318	0.490034093	-7.677815427	1.62E-14	7.91E-11	7.91E-11	Bacteria	Proteobacteria	Deltaproteobacteria	Desulfovibrionales	Desulfovibrionaceae	Desulfovibrio	unclassified	DeNovo	Microbial	Proteobacteria.Deltaproteobacteria
1178	OTU	D	RS	New.ReferenceOTU1534	0.934759484	-7.000170743	1.092848258	-6.405437069	1.50E-10	7.33E-07	7.33E-07	Bacteria	MVS-104	unclassified	unclassified	unclassified	unclassified	unclassified	DeNovo	Microbial	MVS-104
1179	OTU	D	RS	New.ReferenceOTU1443	1.00093966	-2.875570662	0.524724062	-5.480157807	4.25E-08	0.000207799	0.000207799	Bacteria	Chlorobi	Ignavibacteria	Ignavibacteriales	Ignavibacteriaceae	unclassified	unclassified	DeNovo	Microbial	Chlorobi
1180	OTU	D	RS	New.ReferenceOTU258	1.177791907	-4.983140637	0.923844324	-5.393918116	6.89E-08	0.000337105	0.000337105	unassigned	unassigned	unassigned	unassigned	unassigned	unassigned	unassigned	DeNovo	unassigned	unassigned
1181	OTU	D	RS	New.ReferenceOTU256	9.297360226	-3.45192737	0.495724028	-6.963405393	3.32E-12	1.62E-08	1.62E-08	Bacteria	Verrucomicrobia	[Spartobacteria]	[Chthoniobacterales]	[Chthoniobacteraceae]	unclassified	unclassified	DeNovo	Microbial	Verrucomicrobia
1182	OTU	D	RS	New.ReferenceOTU255	1.187545177	-3.704299045	0.768806719	-4.818244888	1.45E-06	0.007082018	0.007082018	Bacteria	Firmicutes	Clostridia	Clostridiales	Ruminococcaceae	unclassified	unclassified	DeNovo	Microbial	Firmicutes
1183	OTU	D	RS	New.ReferenceOTU116	3.322623603	-2.867636676	0.590613165	-4.85535516	1.20E-06	0.00587637	0.00587637	Archaea	[Parvarchaeota]	[Parvarchaea]	YLA114	unclassified	unclassified	unclassified	DeNovo	Microbial	[Parvarchaeota]
1184	OTU	D	RS	New.ReferenceOTU1034	2.704258285	-3.29089398	0.593791966	-5.542166567	2.99E-08	0.00014609	0.00014609	Bacteria	Acidobacteria	Acidobacteria-6	iii1-15	unclassified	unclassified	unclassified	DeNovo	Microbial	Acidobacteria
1185	OTU	D	RS	New.ReferenceOTU792	31.97840824	-2.4188245	0.422368935	-5.726804929	1.02E-08	5.00E-05	5.00E-05	Bacteria	Proteobacteria	Deltaproteobacteria	Myxococcales	unclassified	unclassified	unclassified	DeNovo	Microbial	Proteobacteria.Deltaproteobacteria
1186	OTU	D	RS	New.ReferenceOTU1285	12.35603863	-2.908891711	0.593770456	-4.899017257	9.63E-07	0.00470991	0.00470991	Bacteria	Firmicutes	Clostridia	Clostridiales	Veillonellaceae	unclassified	unclassified	DeNovo	Microbial	Firmicutes
1187	OTU	D	RS	New.ReferenceOTU1517	23.50154635	-2.341304008	0.452170344	-5.17792473	2.24E-07	0.001097158	0.001097158	Bacteria	Acidobacteria	Acidobacteriia	Acidobacteriales	Koribacteraceae	Candidatus Koribacter	unclassified	DeNovo	Microbial	Acidobacteria
1188	OTU	D	RS	New.ReferenceOTU658	54.09397973	-3.362904949	0.585678832	-5.741892593	9.36E-09	4.58E-05	4.58E-05	Bacteria	Firmicutes	Clostridia	Clostridiales	Veillonellaceae	unclassified	unclassified	DeNovo	Microbial	Firmicutes
1189	OTU	D	RS	New.ReferenceOTU473	2.661748383	2.579495451	0.406260498	6.349363186	2.16E-10	1.06E-06	1.06E-06	Bacteria	Gemmatimonadetes	Gemm-3	unclassified	unclassified	unclassified	unclassified	DeNovo	Microbial	Gemmatimonadetes
1190	OTU	D	RS	New.ReferenceOTU479	11.10706244	-2.716579072	0.404085947	-6.722775422	1.78E-11	8.72E-08	8.72E-08	Bacteria	Acidobacteria	Acidobacteria-6	iii1-15	unclassified	unclassified	unclassified	DeNovo	Microbial	Acidobacteria
1191	OTU	D	RS	New.ReferenceOTU278	6.324616567	-2.34471039	0.364243778	-6.437200942	1.22E-10	5.95E-07	5.95E-07	Bacteria	Proteobacteria	Deltaproteobacteria	Myxococcales	Myxococcaceae	Anaeromyxobacter	unclassified	DeNovo	Microbial	Proteobacteria.Deltaproteobacteria
1192	OTU	D	RS	New.ReferenceOTU1187	2.258789813	-2.536146772	0.571437634	-4.438186463	9.07E-06	0.044362087	0.044362087	Bacteria	Proteobacteria	Deltaproteobacteria	Myxococcales	unclassified	unclassified	unclassified	DeNovo	Microbial	Proteobacteria.Deltaproteobacteria
1193	OTU	D	RS	New.ReferenceOTU268	4.318094102	-4.640243946	0.664631214	-6.981682246	2.92E-12	1.43E-08	1.43E-08	Bacteria	Firmicutes	Clostridia	Clostridiales	Caldicoprobacteraceae	Caldicoprobacter	unclassified	DeNovo	Microbial	Firmicutes
1194	OTU	D	RS	New.CleanUp.ReferenceOTU15440	2.128003412	-2.70006061	0.53110334	-5.08387051	3.70E-07	0.00180842	0.00180842	Bacteria	Planctomycetes	Phycisphaerae	WD2101	unclassified	unclassified	unclassified	DeNovo	Microbial	Planctomycetes
1195	OTU	D	RS	New.CleanUp.ReferenceOTU23984	0.52054855	5.607104941	1.165210709	4.812095272	1.49E-06	0.007303514	0.007303514	Bacteria	Actinobacteria	Actinobacteria	Actinomycetales	Nocardioidaceae	Actinopolymorpha	unclassified	DeNovo	Microbial	Actinobacteria
1196	OTU	D	RS	New.CleanUp.ReferenceOTU33320	10.99583109	-4.780422474	0.621569391	-7.690891063	1.46E-14	7.14E-11	7.14E-11	Bacteria	Firmicutes	Clostridia	Clostridiales	Symbiobacteriaceae	Symbiobacterium	unclassified	DeNovo	Microbial	Firmicutes
1197	OTU	D	RS	New.CleanUp.ReferenceOTU39285	2.534107473	-2.958198438	0.583391621	-5.070690654	3.96E-07	0.001938272	0.001938272	Bacteria	Planctomycetes	Phycisphaerae	MSBL9	unclassified	unclassified	unclassified	DeNovo	Microbial	Planctomycetes
1198	OTU	D	RS	New.CleanUp.ReferenceOTU42053	1.670207758	-2.376783274	0.443147368	-5.363415076	8.17E-08	0.000399332	0.000399332	Bacteria	SC4	unclassified	unclassified	unclassified	unclassified	unclassified	DeNovo	Microbial	SC4
1199	OTU	D	RS	New.CleanUp.ReferenceOTU46301	2.295144018	-2.950409605	0.646553646	-4.563286627	5.04E-06	0.024625545	0.024625545	Bacteria	Proteobacteria	Deltaproteobacteria	Desulfovibrionales	Desulfovibrionaceae	Desulfovibrio	unclassified	DeNovo	Microbial	Proteobacteria.Deltaproteobacteria
1200	OTU	D	RS	New.CleanUp.ReferenceOTU57358	0.633404091	-2.540629941	0.537298736	-4.728523949	2.26E-06	0.011059124	0.011059124	Bacteria	Verrucomicrobia	[Pedosphaerae]	[Pedosphaerales]	unclassified	unclassified	unclassified	DeNovo	Microbial	Verrucomicrobia
1201	OTU	D	RS	New.CleanUp.ReferenceOTU79367	3.589980747	-1.623001737	0.345065114	-4.703465148	2.56E-06	0.012507778	0.012507778	Bacteria	Planctomycetes	Phycisphaerae	WD2101	unclassified	unclassified	unclassified	DeNovo	Microbial	Planctomycetes
1202	OTU	D	RS	New.CleanUp.ReferenceOTU96471	1.987198569	2.940463181	0.664564216	4.424648682	9.66E-06	0.047237085	0.047237085	unassigned	unassigned	unassigned	unassigned	unassigned	unassigned	unassigned	DeNovo	unassigned	unassigned
1203	OTU	D	RS	New.CleanUp.ReferenceOTU101516	4.924381295	-2.520286451	0.568972134	-4.429542858	9.44E-06	0.046177759	0.046177759	Archaea	[Parvarchaeota]	[Parvarchaea]	YLA114	unclassified	unclassified	unclassified	DeNovo	Microbial	[Parvarchaeota]
1204	OTU	D	RS	New.CleanUp.ReferenceOTU119841	1.617217778	-2.279271879	0.509730943	-4.471519556	7.77E-06	0.037978555	0.037978555	Bacteria	Chloroflexi	Anaerolineae	GCA004	unclassified	unclassified	unclassified	DeNovo	Microbial	Chloroflexi
1205	OTU	D	RS	New.CleanUp.ReferenceOTU135478	0.526702429	-6.171874981	1.201456011	-5.136996214	2.79E-07	0.001365115	0.001365115	Bacteria	OD1	ZB2	unclassified	unclassified	unclassified	unclassified	DeNovo	Microbial	OD1
1206	OTU	D	RS	New.CleanUp.ReferenceOTU140008	0.483138902	-6.495030751	1.340111609	-4.846634194	1.26E-06	0.006140552	0.006140552	Bacteria	Nitrospirae	Nitrospira	Nitrospirales	[Thermodesulfovibrionaceae]	unclassified	unclassified	DeNovo	Microbial	Nitrospirae
1207	OTU	D	RS	New.CleanUp.ReferenceOTU142525	1.176701773	-2.665014215	0.601238511	-4.432540778	9.31E-06	0.045540121	0.045540121	Bacteria	Planctomycetes	Phycisphaerae	WD2101	unclassified	unclassified	unclassified	DeNovo	Microbial	Planctomycetes
1208	OTU	D	RS	New.CleanUp.ReferenceOTU144969	1.565432444	-3.876670629	0.784653546	-4.940614424	7.79E-07	0.003808174	0.003808174	unassigned	unassigned	unassigned	unassigned	unassigned	unassigned	unassigned	DeNovo	unassigned	unassigned
1209	OTU	D	RS	New.CleanUp.ReferenceOTU145259	0.513212897	-5.552284265	1.114476276	-4.98196721	6.29E-07	0.00307782	0.00307782	Bacteria	Firmicutes	Clostridia	Clostridiales	Symbiobacteriaceae	Symbiobacterium	unclassified	DeNovo	Microbial	Firmicutes
1210	OTU	D	RS	New.CleanUp.ReferenceOTU145580	0.587646206	-4.403092686	0.855682322	-5.145709538	2.67E-07	0.001303241	0.001303241	Bacteria	MVS-104	unclassified	unclassified	unclassified	unclassified	unclassified	DeNovo	Microbial	MVS-104
1211	OTU	D	RS	New.CleanUp.ReferenceOTU146161	1.094860821	-2.10824067	0.475568804	-4.43309286	9.29E-06	0.045423618	0.045423618	Bacteria	OP11	unclassified	unclassified	unclassified	unclassified	unclassified	DeNovo	Microbial	OP11
1212	OTU	D	RS	New.CleanUp.ReferenceOTU149704	4.54500816	6.764955263	0.965889814	7.00385817	2.49E-12	1.22E-08	1.22E-08	Bacteria	Actinobacteria	Actinobacteria	Actinomycetales	Nocardioidaceae	unclassified	unclassified	DeNovo	Microbial	Actinobacteria
1213	OTU	D	RS	New.CleanUp.ReferenceOTU156442	2.700008625	3.051053425	0.564743517	5.402547057	6.57E-08	0.000321279	0.000321279	unassigned	unassigned	unassigned	unassigned	unassigned	unassigned	unassigned	DeNovo	unassigned	unassigned
1214	OTU	D	RS	New.CleanUp.ReferenceOTU170398	2.169074423	-2.85734179	0.518486111	-5.510932172	3.57E-08	0.000174543	0.000174543	Bacteria	Planctomycetes	Phycisphaerae	WD2101	unclassified	unclassified	unclassified	DeNovo	Microbial	Planctomycetes
1215	OTU	D	RS	New.CleanUp.ReferenceOTU181961	0.518134498	-6.482822174	1.09408822	-5.925319417	3.12E-09	1.52E-05	1.52E-05	unassigned	unassigned	unassigned	unassigned	unassigned	unassigned	unassigned	DeNovo	unassigned	unassigned
1216	OTU	D	RS	New.CleanUp.ReferenceOTU191775	1.069209302	-3.122541132	0.603649233	-5.172774122	2.31E-07	0.001127848	0.001127848	Bacteria	MVS-104	unclassified	unclassified	unclassified	unclassified	unclassified	DeNovo	Microbial	MVS-104
1217	OTU	D	RS	New.CleanUp.ReferenceOTU193628	1.425538006	2.900042807	0.64370346	4.505246574	6.63E-06	0.032418703	0.032418703	Bacteria	Chloroflexi	Thermomicrobia	JG30-KF-CM45	unclassified	unclassified	unclassified	DeNovo	Microbial	Chloroflexi
1218	OTU	D	RS	New.CleanUp.ReferenceOTU198278	0.975889647	-4.063467729	0.865143121	-4.696873418	2.64E-06	0.012918111	0.012918111	Bacteria	Nitrospirae	Nitrospira	Nitrospirales	[Thermodesulfovibrionaceae]	unclassified	unclassified	DeNovo	Microbial	Nitrospirae
1219	OTU	D	RS	New.CleanUp.ReferenceOTU201215	2.525767195	-2.60129255	0.417784753	-6.226394175	4.77E-10	2.33E-06	2.33E-06	Bacteria	Chlorobi	Ignavibacteria	Ignavibacteriales	Ignavibacteriaceae	unclassified	unclassified	DeNovo	Microbial	Chlorobi
1220	OTU	D	RS	New.CleanUp.ReferenceOTU207964	1.08930424	-3.36724909	0.54557762	-6.171897392	6.75E-10	3.30E-06	3.30E-06	Bacteria	Acidobacteria	BPC102	B110	unclassified	unclassified	unclassified	DeNovo	Microbial	Acidobacteria
1221	OTU	D	RS	New.CleanUp.ReferenceOTU212274	3.622382262	2.798333223	0.498883742	5.609189052	2.03E-08	9.94E-05	9.94E-05	unassigned	unassigned	unassigned	unassigned	unassigned	unassigned	unassigned	DeNovo	unassigned	unassigned
1222	OTU	D	RS	New.CleanUp.ReferenceOTU215448	1.636530324	-2.945136991	0.555746378	-5.299426336	1.16E-07	0.000568057	0.000568057	Bacteria	Proteobacteria	Deltaproteobacteria	Myxococcales	Myxococcaceae	Anaeromyxobacter	unclassified	DeNovo	Microbial	Proteobacteria.Deltaproteobacteria
1223	OTU	D	RS	New.CleanUp.ReferenceOTU217667	2.487459868	-2.26032325	0.361216487	-6.257530682	3.91E-10	1.91E-06	1.91E-06	Bacteria	Verrucomicrobia	[Pedosphaerae]	[Pedosphaerales]	unclassified	unclassified	unclassified	DeNovo	Microbial	Verrucomicrobia
1224	OTU	D	RS	New.CleanUp.ReferenceOTU240924	1.283093172	-5.820908447	0.902889448	-6.446978042	1.14E-10	5.58E-07	5.58E-07	Bacteria	Proteobacteria	Deltaproteobacteria	Desulfobacterales	Desulfobacteraceae	unclassified	unclassified	DeNovo	Microbial	Proteobacteria.Deltaproteobacteria
1225	OTU	D	RS	New.CleanUp.ReferenceOTU253596	3.007698574	-1.646074258	0.361376458	-4.555012434	5.24E-06	0.025615033	0.025615033	Bacteria	Proteobacteria	Betaproteobacteria	Rhodocyclales	Rhodocyclaceae	unclassified	unclassified	DeNovo	Microbial	Proteobacteria.Betaproteobacteria
1226	OTU	D	RS	New.CleanUp.ReferenceOTU260185	17.94289856	-2.059353277	0.311561888	-6.609772743	3.85E-11	1.88E-07	1.88E-07	Bacteria	Proteobacteria	Deltaproteobacteria	Myxococcales	Myxococcaceae	Anaeromyxobacter	unclassified	DeNovo	Microbial	Proteobacteria.Deltaproteobacteria
1227	OTU	D	RS	New.CleanUp.ReferenceOTU262991	0.552774612	5.131023155	1.14966058	4.463076534	8.08E-06	0.039506887	0.039506887	Bacteria	Actinobacteria	Thermoleophilia	Solirubrobacterales	Patulibacteraceae	unclassified	unclassified	DeNovo	Microbial	Actinobacteria
1228	OTU	D	RS	New.CleanUp.ReferenceOTU269556	1.056684848	-3.507997346	0.54238968	-6.467669782	9.95E-11	4.87E-07	4.87E-07	Bacteria	Acidobacteria	Solibacteres	Solibacterales	AKIW659	unclassified	unclassified	DeNovo	Microbial	Acidobacteria
1229	OTU	D	RS	New.CleanUp.ReferenceOTU275291	1.216281991	2.251849145	0.38830354	5.799198078	6.66E-09	3.26E-05	3.26E-05	Bacteria	Gemmatimonadetes	Gemmatimonadetes	Gemmatimonadales	unclassified	unclassified	unclassified	DeNovo	Microbial	Gemmatimonadetes
1230	OTU	D	RS	New.CleanUp.ReferenceOTU282889	0.841346169	-4.631625179	0.829087439	-5.586413398	2.32E-08	0.000113354	0.000113354	Bacteria	Firmicutes	Clostridia	Clostridiales	Symbiobacteriaceae	Symbiobacterium	unclassified	DeNovo	Microbial	Firmicutes
1231	OTU	D	ES	817013	5.757943765	6.004086879	0.920636296	6.521670832	6.95E-11	2.88E-07	2.88E-07	Bacteria	Actinobacteria	Actinobacteria	Actinomycetales	Thermomonosporaceae	Actinomadura	vinacea	Reference	Microbial	Actinobacteria
1232	OTU	D	ES	328081	4.115774314	2.92819261	0.525883895	5.568135172	2.57E-08	0.000106622	0.000106622	Bacteria	Actinobacteria	Actinobacteria	Actinomycetales	Nocardioidaceae	unclassified	unclassified	Reference	Microbial	Actinobacteria
1233	OTU	D	ES	919487	12.36303603	4.819487265	0.558164549	8.634527702	5.90E-18	2.44E-14	2.44E-14	Bacteria	Actinobacteria	Actinobacteria	Actinomycetales	Nocardioidaceae	unclassified	unclassified	Reference	Microbial	Actinobacteria
1234	OTU	D	ES	558911	10.74422727	5.986529434	0.713191793	8.393996531	4.70E-17	1.95E-13	1.95E-13	Bacteria	Actinobacteria	Actinobacteria	Actinomycetales	Nocardioidaceae	Kribbella	unclassified	Reference	Microbial	Actinobacteria
1235	OTU	D	ES	1084157	28.71688633	2.117137369	0.386764947	5.473963929	4.40E-08	0.000182237	0.000182237	Bacteria	Actinobacteria	Actinobacteria	Actinomycetales	Intrasporangiaceae	Phycicoccus	unclassified	Reference	Microbial	Actinobacteria
1236	OTU	D	ES	810959	17.25510809	2.828328491	0.403563211	7.008390289	2.41E-12	9.98E-09	9.98E-09	Bacteria	Actinobacteria	Actinobacteria	Actinomycetales	Intrasporangiaceae	Phycicoccus	unclassified	Reference	Microbial	Actinobacteria
1237	OTU	D	ES	586356	7.39962356	-6.193457901	1.066615752	-5.806643948	6.37E-09	2.64E-05	2.64E-05	Bacteria	Firmicutes	Clostridia	Clostridiales	unclassified	unclassified	unclassified	Reference	Microbial	Firmicutes
1238	OTU	D	ES	982582	4.903843952	5.497489662	0.774154685	7.101280624	1.24E-12	5.12E-09	5.12E-09	Bacteria	Proteobacteria	Gammaproteobacteria	Xanthomonadales	Xanthomonadaceae	Lysobacter	unclassified	Reference	Microbial	Proteobacteria.Gammaproteobacteria
1239	OTU	D	ES	585221	5.941074385	7.032778759	1.107041124	6.352771007	2.11E-10	8.76E-07	8.76E-07	Bacteria	Proteobacteria	Betaproteobacteria	Burkholderiales	Oxalobacteraceae	unclassified	unclassified	Reference	Microbial	Proteobacteria.Betaproteobacteria
1240	OTU	D	ES	1033380	23.37389145	3.500930521	0.406970717	8.602413822	7.81E-18	3.23E-14	3.23E-14	Bacteria	Actinobacteria	Actinobacteria	Actinomycetales	Nocardioidaceae	unclassified	unclassified	Reference	Microbial	Actinobacteria
1241	OTU	D	ES	864483	3.721976723	2.815098293	0.634172829	4.439008051	9.04E-06	0.037424054	0.037424054	Bacteria	Proteobacteria	Alphaproteobacteria	Rhizobiales	unclassified	unclassified	unclassified	Reference	Microbial	Proteobacteria.Alphaproteobacteria
1242	OTU	D	ES	4297391	9.181689379	3.16559145	0.626558851	5.052344957	4.36E-07	0.001807209	0.001807209	Bacteria	Actinobacteria	Actinobacteria	Actinomycetales	Intrasporangiaceae	Terracoccus	unclassified	Reference	Microbial	Actinobacteria
1243	OTU	D	ES	672587	1.773550342	4.61877646	0.921563157	5.011893569	5.39E-07	0.002231875	0.002231875	Bacteria	Proteobacteria	Alphaproteobacteria	Rhizobiales	unclassified	unclassified	unclassified	Reference	Microbial	Proteobacteria.Alphaproteobacteria
1244	OTU	D	ES	111050	12.65685083	3.200257474	0.559760128	5.717194406	1.08E-08	4.48E-05	4.48E-05	Bacteria	Actinobacteria	Thermoleophilia	Solirubrobacterales	Conexibacteraceae	unclassified	unclassified	Reference	Microbial	Actinobacteria
1245	OTU	D	ES	915265	4.521410468	5.54443995	1.246723917	4.447207497	8.70E-06	0.036024131	0.036024131	Bacteria	Bacteroidetes	Cytophagia	Cytophagales	Cytophagaceae	Dyadobacter	unclassified	Reference	Microbial	Bacteroidetes
1246	OTU	D	ES	1009440	16.02000576	2.633450847	0.571371049	4.609002946	4.05E-06	0.016754677	0.016754677	Bacteria	Proteobacteria	Alphaproteobacteria	Caulobacterales	Caulobacteraceae	unclassified	unclassified	Reference	Microbial	Proteobacteria.Alphaproteobacteria
1247	OTU	D	ES	146122	4.312183038	2.619605679	0.532361095	4.920730879	8.62E-07	0.003570437	0.003570437	Bacteria	Actinobacteria	Actinobacteria	Actinomycetales	unclassified	unclassified	unclassified	Reference	Microbial	Actinobacteria
1248	OTU	D	ES	561221	1.068030905	6.190608673	1.325756967	4.66948983	3.02E-06	0.012503693	0.012503693	Bacteria	Actinobacteria	Actinobacteria	Actinomycetales	Streptomycetaceae	Streptomyces	unclassified	Reference	Microbial	Actinobacteria
1249	OTU	D	ES	335316	56.0361572	-3.177315413	0.485472456	-6.544790281	5.96E-11	2.47E-07	2.47E-07	Bacteria	Firmicutes	Clostridia	Clostridiales	Veillonellaceae	unclassified	unclassified	Reference	Microbial	Firmicutes
1250	OTU	D	ES	510204	1.75091498	5.012819097	0.893856655	5.608079402	2.05E-08	8.47E-05	8.47E-05	Bacteria	Actinobacteria	Actinobacteria	Actinomycetales	Streptomycetaceae	Streptomyces	unclassified	Reference	Microbial	Actinobacteria
1251	OTU	D	ES	1121898	31.79472409	1.271646542	0.276215728	4.603816561	4.15E-06	0.017177608	0.017177608	Bacteria	Chloroflexi	Anaerolineae	GCA004	unclassified	unclassified	unclassified	Reference	Microbial	Chloroflexi
1252	OTU	D	ES	114176	29.26013012	2.091496961	0.422788538	4.946910266	7.54E-07	0.003122344	0.003122344	Bacteria	Chloroflexi	Chloroflexi	Chloroflexales	Oscillochloridaceae	Oscillochloris	unclassified	Reference	Microbial	Chloroflexi
1253	OTU	D	ES	580850	2.137272976	3.714730064	0.777198615	4.779640615	1.76E-06	0.007271961	0.007271961	Bacteria	Actinobacteria	Actinobacteria	Actinomycetales	Micromonosporaceae	unclassified	unclassified	Reference	Microbial	Actinobacteria
1254	OTU	D	ES	562367	0.808298888	5.46900695	1.15275418	4.744295918	2.09E-06	0.00866433	0.00866433	Bacteria	Actinobacteria	Acidimicrobiia	Acidimicrobiales	unclassified	unclassified	unclassified	Reference	Microbial	Actinobacteria
1255	OTU	D	ES	788268	21.44814294	-4.64776961	0.710634959	-6.540305333	6.14E-11	2.54E-07	2.54E-07	Bacteria	Actinobacteria	Actinobacteria	Actinomycetales	Cellulomonadaceae	Cellulomonas	unclassified	Reference	Microbial	Actinobacteria
1256	OTU	D	ES	4464809	77.71152605	-1.637987105	0.334980539	-4.889797812	1.01E-06	0.004179909	0.004179909	Bacteria	Acidobacteria	Acidobacteria-6	iii1-15	unclassified	unclassified	unclassified	Reference	Microbial	Acidobacteria
1257	OTU	D	ES	354765	10.54694324	5.387949427	0.594555858	9.062141684	1.28E-19	5.30E-16	5.30E-16	Bacteria	Actinobacteria	Actinobacteria	Actinomycetales	Micromonosporaceae	unclassified	unclassified	Reference	Microbial	Actinobacteria
1258	OTU	D	ES	353729	39.54718738	-3.237613445	0.339579479	-9.534184616	1.51E-21	6.26E-18	6.26E-18	Bacteria	Proteobacteria	Deltaproteobacteria	Myxococcales	Myxococcaceae	Anaeromyxobacter	unclassified	Reference	Microbial	Proteobacteria.Deltaproteobacteria
1259	OTU	D	ES	813906	92.23992084	-4.261642042	0.798849526	-5.334724376	9.57E-08	0.000396251	0.000396251	Bacteria	Proteobacteria	Betaproteobacteria	Rhodocyclales	Rhodocyclaceae	unclassified	unclassified	Reference	Microbial	Proteobacteria.Betaproteobacteria
1260	OTU	D	ES	206951	20.68743649	2.86419915	0.487129145	5.8797532	4.11E-09	1.70E-05	1.70E-05	Bacteria	Gemmatimonadetes	Gemmatimonadetes	Gemmatimonadales	Ellin5301	unclassified	unclassified	Reference	Microbial	Gemmatimonadetes
1261	OTU	D	ES	1037111	15.13675599	1.765246059	0.400224343	4.410641403	1.03E-05	0.042679165	0.042679165	Bacteria	Bacteroidetes	[Saprospirae]	[Saprospirales]	Chitinophagaceae	Flavisolibacter	unclassified	Reference	Microbial	Bacteroidetes
1262	OTU	D	ES	530591	15.63284236	-3.047897709	0.399166056	-7.635663562	2.25E-14	9.30E-11	9.30E-11	Bacteria	Proteobacteria	Betaproteobacteria	Rhodocyclales	Rhodocyclaceae	unclassified	unclassified	Reference	Microbial	Proteobacteria.Betaproteobacteria
1263	OTU	D	ES	173071	16.28805355	-5.531969962	0.824406979	-6.710241544	1.94E-11	8.05E-08	8.05E-08	Bacteria	Proteobacteria	Alphaproteobacteria	Rhizobiales	unclassified	unclassified	unclassified	Reference	Microbial	Proteobacteria.Alphaproteobacteria
1264	OTU	D	ES	3599394	4.345124537	-7.375366187	1.375789614	-5.360824147	8.28E-08	0.000343053	0.000343053	Bacteria	Firmicutes	Clostridia	Clostridiales	Ruminococcaceae	unclassified	unclassified	Reference	Microbial	Firmicutes
1265	OTU	D	ES	551109	26.67904981	4.458622413	0.695806325	6.40784979	1.48E-10	6.11E-07	6.11E-07	Bacteria	Proteobacteria	Alphaproteobacteria	Caulobacterales	Caulobacteraceae	Asticcacaulis	unclassified	Reference	Microbial	Proteobacteria.Alphaproteobacteria
1266	OTU	D	ES	106310	3.568787849	4.137518962	0.756449464	5.469656806	4.51E-08	0.000186721	0.000186721	Bacteria	Proteobacteria	Betaproteobacteria	Burkholderiales	Oxalobacteraceae	unclassified	unclassified	Reference	Microbial	Proteobacteria.Betaproteobacteria
1267	OTU	D	ES	531901	298.0990775	-2.83357559	0.34972569	-8.102280367	5.39E-16	2.23E-12	2.23E-12	Bacteria	Proteobacteria	Betaproteobacteria	Rhodocyclales	Rhodocyclaceae	unclassified	unclassified	Reference	Microbial	Proteobacteria.Betaproteobacteria
1268	OTU	D	ES	1081815	33.35427669	3.171537374	0.442198317	7.172205889	7.38E-13	3.06E-09	3.06E-09	Bacteria	Actinobacteria	Actinobacteria	Actinomycetales	Micrococcaceae	unclassified	unclassified	Reference	Microbial	Actinobacteria
1269	OTU	D	ES	637420	8.824968892	2.221354018	0.429843739	5.167817547	2.37E-07	0.000980768	0.000980768	Bacteria	Chloroflexi	Anaerolineae	GCA004	unclassified	unclassified	unclassified	Reference	Microbial	Chloroflexi
1270	OTU	D	ES	587972	4.621732265	-2.0765861	0.461622369	-4.498452071	6.85E-06	0.028345155	0.028345155	Bacteria	Proteobacteria	Deltaproteobacteria	Desulfobacterales	Desulfobulbaceae	unclassified	unclassified	Reference	Microbial	Proteobacteria.Deltaproteobacteria
1271	OTU	D	ES	993270	10.86100688	-2.962231356	0.593837572	-4.988285512	6.09E-07	0.002522593	0.002522593	Bacteria	Proteobacteria	Betaproteobacteria	Rhodocyclales	Rhodocyclaceae	unclassified	unclassified	Reference	Microbial	Proteobacteria.Betaproteobacteria
1272	OTU	D	ES	332725	65.03505862	2.435143373	0.452604509	5.380289686	7.44E-08	0.00030795	0.00030795	Bacteria	Actinobacteria	Actinobacteria	Actinomycetales	Thermomonosporaceae	unclassified	unclassified	Reference	Microbial	Actinobacteria
1273	OTU	D	ES	563670	3.850647609	4.381004014	0.993468577	4.409806324	1.03E-05	0.042844074	0.042844074	Bacteria	Actinobacteria	Actinobacteria	Actinomycetales	unclassified	unclassified	unclassified	Reference	Microbial	Actinobacteria
1274	OTU	D	ES	555384	2.827153171	4.145821096	0.945877734	4.383041218	1.17E-05	0.048463763	0.048463763	Bacteria	Actinobacteria	Actinobacteria	Actinomycetales	Streptosporangiaceae	Nonomuraea	unclassified	Reference	Microbial	Actinobacteria
1275	OTU	D	ES	3319380	2.043221041	5.46853235	1.123021624	4.869480901	1.12E-06	0.004633439	0.004633439	Bacteria	Actinobacteria	Actinobacteria	Actinomycetales	Nocardioidaceae	unclassified	unclassified	Reference	Microbial	Actinobacteria
1276	OTU	D	ES	4390466	31.4174516	-2.207965876	0.503712511	-4.38338502	1.17E-05	0.048387309	0.048387309	Bacteria	Bacteroidetes	Bacteroidia	Bacteroidales	unclassified	unclassified	unclassified	Reference	Microbial	Bacteroidetes
1277	OTU	D	ES	435628	2.185848112	6.0171092	1.26850907	4.743449882	2.10E-06	0.008700611	0.008700611	Bacteria	Proteobacteria	Alphaproteobacteria	Sphingomonadales	Sphingomonadaceae	unclassified	unclassified	Reference	Microbial	Proteobacteria.Alphaproteobacteria
1278	OTU	D	ES	706547	5.028250114	-2.312925884	0.512428136	-4.51365903	6.37E-06	0.026385885	0.026385885	Bacteria	Proteobacteria	Betaproteobacteria	Rhodocyclales	Rhodocyclaceae	unclassified	unclassified	Reference	Microbial	Proteobacteria.Betaproteobacteria
1279	OTU	D	ES	179879	1288.200518	-3.933342763	0.272541287	-14.43209874	3.25E-47	1.35E-43	1.35E-43	Bacteria	Proteobacteria	Deltaproteobacteria	Myxococcales	Myxococcaceae	Anaeromyxobacter	unclassified	Reference	Microbial	Proteobacteria.Deltaproteobacteria
1280	OTU	D	ES	592970	173.418856	-2.698556794	0.301780032	-8.942131724	3.82E-19	1.58E-15	1.58E-15	Bacteria	Proteobacteria	Deltaproteobacteria	Myxococcales	Myxococcaceae	Anaeromyxobacter	unclassified	Reference	Microbial	Proteobacteria.Deltaproteobacteria
1281	OTU	D	ES	833216	16.48071139	-5.367286682	0.736603031	-7.286538955	3.18E-13	1.32E-09	1.32E-09	Bacteria	Firmicutes	Clostridia	Clostridiales	Lachnospiraceae	Coprococcus	unclassified	Reference	Microbial	Firmicutes
1282	OTU	D	ES	782495	5.435823377	3.160061749	0.66266551	4.768713175	1.85E-06	0.00767768	0.00767768	Bacteria	Gemmatimonadetes	Gemmatimonadetes	Gemmatimonadales	unclassified	unclassified	unclassified	Reference	Microbial	Gemmatimonadetes
1283	OTU	D	ES	820086	2.723335357	4.467668267	0.841163485	5.311296014	1.09E-07	0.000450741	0.000450741	Bacteria	Proteobacteria	Alphaproteobacteria	Sphingomonadales	Sphingomonadaceae	Novosphingobium	unclassified	Reference	Microbial	Proteobacteria.Alphaproteobacteria
1284	OTU	D	ES	112867	95.57278482	1.482374427	0.214579638	6.908271626	4.91E-12	2.03E-08	2.03E-08	Bacteria	Chloroflexi	Ellin6529	unclassified	unclassified	unclassified	unclassified	Reference	Microbial	Chloroflexi
1285	OTU	D	ES	813418	43.61072331	4.364686947	0.672153413	6.493587419	8.38E-11	3.47E-07	3.47E-07	Bacteria	Proteobacteria	Alphaproteobacteria	Sphingomonadales	Sphingomonadaceae	Novosphingobium	unclassified	Reference	Microbial	Proteobacteria.Alphaproteobacteria
1286	OTU	D	ES	3430519	47.9515521	-3.196663277	0.36833003	-8.678801673	4.00E-18	1.66E-14	1.66E-14	Bacteria	Proteobacteria	Deltaproteobacteria	Myxococcales	Myxococcaceae	Anaeromyxobacter	unclassified	Reference	Microbial	Proteobacteria.Deltaproteobacteria
1287	OTU	D	ES	256507	3.815748964	4.115190298	0.867395941	4.744304307	2.09E-06	0.008663971	0.008663971	Bacteria	Actinobacteria	Actinobacteria	Actinomycetales	Thermomonosporaceae	unclassified	unclassified	Reference	Microbial	Actinobacteria
1288	OTU	D	ES	940737	439.0048998	1.392142742	0.287519954	4.841899562	1.29E-06	0.005325482	0.005325482	Bacteria	Proteobacteria	Betaproteobacteria	Burkholderiales	Comamonadaceae	unclassified	unclassified	Reference	Microbial	Proteobacteria.Betaproteobacteria
1289	OTU	D	ES	7346	104.9741056	3.35656642	0.561251992	5.980498005	2.22E-09	9.21E-06	9.21E-06	Bacteria	Proteobacteria	Betaproteobacteria	Burkholderiales	Oxalobacteraceae	unclassified	unclassified	Reference	Microbial	Proteobacteria.Betaproteobacteria
1290	OTU	D	ES	557097	20.32134959	1.693342696	0.348849742	4.854074667	1.21E-06	0.005008546	0.005008546	Bacteria	Acidobacteria	Acidobacteria-6	iii1-15	unclassified	unclassified	unclassified	Reference	Microbial	Acidobacteria
1291	OTU	D	ES	4480593	106.1291708	-3.757845542	0.334958859	-11.21882714	3.30E-29	1.36E-25	1.36E-25	Bacteria	Proteobacteria	Deltaproteobacteria	Myxococcales	Myxococcaceae	Anaeromyxobacter	unclassified	Reference	Microbial	Proteobacteria.Deltaproteobacteria
1292	OTU	D	ES	359433	76.40177703	-1.095854296	0.221258315	-4.952827629	7.31E-07	0.003028842	0.003028842	Bacteria	Acidobacteria	Acidobacteria-6	CCU21	unclassified	unclassified	unclassified	Reference	Microbial	Acidobacteria
1293	OTU	D	ES	778968	3.200827443	3.54553404	0.591303504	5.996132301	2.02E-09	8.37E-06	8.37E-06	Bacteria	Actinobacteria	Actinobacteria	Actinomycetales	Nocardioidaceae	unclassified	unclassified	Reference	Microbial	Actinobacteria
1294	OTU	D	ES	843254	5.430919057	3.264839902	0.49731402	6.564946436	5.21E-11	2.16E-07	2.16E-07	Bacteria	Proteobacteria	Alphaproteobacteria	Rhizobiales	Methylocystaceae	Pleomorphomonas	unclassified	Reference	Microbial	Proteobacteria.Alphaproteobacteria
1295	OTU	D	ES	849156	2.672886488	7.772025749	1.368879734	5.677654182	1.37E-08	5.65E-05	5.65E-05	Bacteria	Proteobacteria	Betaproteobacteria	Burkholderiales	Oxalobacteraceae	unclassified	unclassified	Reference	Microbial	Proteobacteria.Betaproteobacteria
1296	OTU	D	ES	588703	41.22764709	-1.882927449	0.382717764	-4.919885159	8.66E-07	0.003585899	0.003585899	Bacteria	Proteobacteria	Deltaproteobacteria	Desulfuromonadales	Geobacteraceae	Geobacter	unclassified	Reference	Microbial	Proteobacteria.Deltaproteobacteria
1297	OTU	D	ES	105210	8.258240669	6.290378103	0.705079049	8.921521795	4.60E-19	1.90E-15	1.90E-15	Bacteria	Actinobacteria	Actinobacteria	Actinomycetales	Microbacteriaceae	Agromyces	unclassified	Reference	Microbial	Actinobacteria
1298	OTU	D	ES	583086	16.02475761	-5.049868719	0.85676594	-5.894105362	3.77E-09	1.56E-05	1.56E-05	Bacteria	Firmicutes	Clostridia	Clostridiales	Veillonellaceae	Sporomusa	unclassified	Reference	Microbial	Firmicutes
1299	OTU	D	ES	706798	2.365624476	6.577856034	1.388776981	4.736437978	2.18E-06	0.009006976	0.009006976	Bacteria	Actinobacteria	Actinobacteria	Actinomycetales	Pseudonocardiaceae	Saccharopolyspora	unclassified	Reference	Microbial	Actinobacteria
1300	OTU	D	ES	750320	5.237947441	4.225091536	0.87829378	4.810567525	1.51E-06	0.006232302	0.006232302	Bacteria	Proteobacteria	Deltaproteobacteria	Myxococcales	Polyangiaceae	Sorangium	cellulosum	Reference	Microbial	Proteobacteria.Deltaproteobacteria
1301	OTU	D	ES	925200	7.445640476	2.560052608	0.550261107	4.652432406	3.28E-06	0.013584231	0.013584231	Bacteria	Actinobacteria	Thermoleophilia	Solirubrobacterales	Conexibacteraceae	unclassified	unclassified	Reference	Microbial	Actinobacteria
1302	OTU	D	ES	324217	1.752072916	3.91471706	0.870470612	4.497242076	6.88E-06	0.02850689	0.02850689	Bacteria	Actinobacteria	Actinobacteria	Actinomycetales	Nocardioidaceae	unclassified	unclassified	Reference	Microbial	Actinobacteria
1303	OTU	D	ES	536858	2.682513687	-4.513940512	0.832906155	-5.419506727	5.98E-08	0.000247481	0.000247481	Bacteria	Proteobacteria	Betaproteobacteria	unclassified	unclassified	unclassified	unclassified	Reference	Microbial	Proteobacteria.Betaproteobacteria
1304	OTU	D	ES	140200	3.062696466	-5.445643569	1.11816197	-4.870174192	1.11E-06	0.004617211	0.004617211	Bacteria	Firmicutes	Clostridia	Clostridiales	Veillonellaceae	BSV43	unclassified	Reference	Microbial	Firmicutes
1305	OTU	D	ES	271056	18.22103211	-3.263060431	0.656879591	-4.967516841	6.78E-07	0.002808247	0.002808247	Bacteria	Firmicutes	Clostridia	Clostridiales	Veillonellaceae	unclassified	unclassified	Reference	Microbial	Firmicutes
1306	OTU	D	ES	219743	9.455710043	3.516547076	0.775411095	4.535074488	5.76E-06	0.023845186	0.023845186	Bacteria	Actinobacteria	Actinobacteria	Actinomycetales	Micromonosporaceae	Catellatospora	unclassified	Reference	Microbial	Actinobacteria
1307	OTU	D	ES	954340	10.88800315	4.78469763	0.757822	6.313748652	2.72E-10	1.13E-06	1.13E-06	Bacteria	Actinobacteria	Actinobacteria	Actinomycetales	Nocardioidaceae	unclassified	unclassified	Reference	Microbial	Actinobacteria
1308	OTU	D	ES	351494	28.1410544	11.94368742	1.302580091	9.169253776	4.76E-20	1.97E-16	1.97E-16	Bacteria	Actinobacteria	Actinobacteria	Actinomycetales	Glycomycetaceae	Glycomyces	unclassified	Reference	Microbial	Actinobacteria
1309	OTU	D	ES	4340806	13.56069632	-2.988837886	0.436663382	-6.844718403	7.66E-12	3.17E-08	3.17E-08	Bacteria	Proteobacteria	Deltaproteobacteria	Myxococcales	Myxococcaceae	Anaeromyxobacter	unclassified	Reference	Microbial	Proteobacteria.Deltaproteobacteria
1310	OTU	D	ES	557368	1.514733442	-6.329000011	1.404154862	-4.507337605	6.56E-06	0.027184066	0.027184066	Bacteria	Proteobacteria	Gammaproteobacteria	Alteromonadales	[Chromatiaceae]	Rheinheimera	unclassified	Reference	Microbial	Proteobacteria.Gammaproteobacteria
1311	OTU	D	ES	274025	21.51876928	3.225988478	0.631445211	5.108896894	3.24E-07	0.001341871	0.001341871	Bacteria	Proteobacteria	Deltaproteobacteria	Myxococcales	unclassified	unclassified	unclassified	Reference	Microbial	Proteobacteria.Deltaproteobacteria
1312	OTU	D	ES	112962	19.6724134	3.080063759	0.561057523	5.489746829	4.03E-08	0.00016668	0.00016668	Bacteria	Chloroflexi	Chloroflexi	Herpetosiphonales	unclassified	unclassified	unclassified	Reference	Microbial	Chloroflexi
1313	OTU	D	ES	547017	6.716792374	-5.068982509	1.1423651	-4.437270105	9.11E-06	0.037727385	0.037727385	Bacteria	Firmicutes	Clostridia	Clostridiales	Veillonellaceae	unclassified	unclassified	Reference	Microbial	Firmicutes
1314	OTU	D	ES	829373	11.17847967	7.332282873	0.979822776	7.483274581	7.25E-14	3.00E-10	3.00E-10	Bacteria	Actinobacteria	Actinobacteria	Actinomycetales	Actinosynnemataceae	Lentzea	unclassified	Reference	Microbial	Actinobacteria
1315	OTU	D	ES	688259	10.11317372	3.486142053	0.612046438	5.695878343	1.23E-08	5.08E-05	5.08E-05	Bacteria	Actinobacteria	Actinobacteria	Actinomycetales	Micromonosporaceae	unclassified	unclassified	Reference	Microbial	Actinobacteria
1316	OTU	D	ES	826904	8.469617012	2.017738729	0.403685512	4.998293644	5.78E-07	0.002395149	0.002395149	Bacteria	Proteobacteria	Alphaproteobacteria	Rhizobiales	unclassified	unclassified	unclassified	Reference	Microbial	Proteobacteria.Alphaproteobacteria
1317	OTU	D	ES	765871	66.43860518	1.590546685	0.333412841	4.770502183	1.84E-06	0.007609799	0.007609799	Bacteria	Acidobacteria	Acidobacteria-6	iii1-15	unclassified	unclassified	unclassified	Reference	Microbial	Acidobacteria
1318	OTU	D	ES	141173	75.88198377	-3.480050231	0.482453454	-7.213235189	5.46E-13	2.26E-09	2.26E-09	Bacteria	Bacteroidetes	Bacteroidia	Bacteroidales	unclassified	unclassified	unclassified	Reference	Microbial	Bacteroidetes
1319	OTU	D	ES	547806	1.481939312	6.764292631	1.25322419	5.397512023	6.76E-08	0.000279813	0.000279813	Bacteria	Actinobacteria	Actinobacteria	Actinomycetales	Actinosynnemataceae	Lentzea	unclassified	Reference	Microbial	Actinobacteria
1320	OTU	D	ES	276270	32.06549694	-4.798687929	0.633817171	-7.571091713	3.70E-14	1.53E-10	1.53E-10	Bacteria	Proteobacteria	Alphaproteobacteria	Rhodospirillales	Rhodospirillaceae	Magnetospirillum	unclassified	Reference	Microbial	Proteobacteria.Alphaproteobacteria
1321	OTU	D	ES	1072787	12.13687247	3.11914693	0.539399862	5.782624636	7.35E-09	3.05E-05	3.05E-05	Bacteria	Proteobacteria	Gammaproteobacteria	Xanthomonadales	Xanthomonadaceae	unclassified	unclassified	Reference	Microbial	Proteobacteria.Gammaproteobacteria
1322	OTU	D	ES	989109	54.65440373	2.595477575	0.442742218	5.862277116	4.57E-09	1.89E-05	1.89E-05	Bacteria	Proteobacteria	Alphaproteobacteria	Sphingomonadales	Sphingomonadaceae	Kaistobacter	unclassified	Reference	Microbial	Proteobacteria.Alphaproteobacteria
1323	OTU	D	ES	545548	36.65505253	3.020121758	0.321427044	9.395979015	5.67E-21	2.35E-17	2.35E-17	Bacteria	Chloroflexi	Chloroflexi	[Roseiflexales]	[Kouleothrixaceae]	unclassified	unclassified	Reference	Microbial	Chloroflexi
1324	OTU	D	ES	562868	169.6835242	-9.789494025	1.487340193	-6.581879566	4.65E-11	1.92E-07	1.92E-07	Bacteria	Proteobacteria	Epsilonproteobacteria	Campylobacterales	Campylobacteraceae	Sulfurospirillum	unclassified	Reference	Microbial	Proteobacteria.Epsilonproteobacteria
1325	OTU	D	ES	811763	10.2059638	-1.766507442	0.389266033	-4.53804671	5.68E-06	0.02351164	0.02351164	Bacteria	Bacteroidetes	Bacteroidia	Bacteroidales	unclassified	unclassified	unclassified	Reference	Microbial	Bacteroidetes
1326	OTU	D	ES	941487	14.2481111	6.104056951	0.766510541	7.963435105	1.67E-15	6.93E-12	6.93E-12	Bacteria	Proteobacteria	Betaproteobacteria	Burkholderiales	Oxalobacteraceae	unclassified	unclassified	Reference	Microbial	Proteobacteria.Betaproteobacteria
1327	OTU	D	ES	839235	253.1034871	-9.760157239	1.11532025	-8.750990792	2.11E-18	8.76E-15	8.76E-15	Bacteria	Proteobacteria	Gammaproteobacteria	Aeromonadales	Aeromonadaceae	unclassified	unclassified	Reference	Microbial	Proteobacteria.Gammaproteobacteria
1328	OTU	D	ES	334485	9.189044305	-4.302568349	0.905103417	-4.753675955	2.00E-06	0.008271693	0.008271693	Bacteria	Firmicutes	Clostridia	Clostridiales	Clostridiaceae	Clostridium	unclassified	Reference	Microbial	Firmicutes
1329	OTU	D	ES	937954	6.920703285	2.557253761	0.505041785	5.063449868	4.12E-07	0.001705002	0.001705002	Bacteria	Bacteroidetes	[Saprospirae]	[Saprospirales]	Chitinophagaceae	unclassified	unclassified	Reference	Microbial	Bacteroidetes
1330	OTU	D	ES	4318357	13.96367979	3.04542769	0.515024549	5.913169955	3.36E-09	1.39E-05	1.39E-05	Bacteria	Bacteroidetes	Cytophagia	Cytophagales	Cytophagaceae	unclassified	unclassified	Reference	Microbial	Bacteroidetes
1331	OTU	D	ES	4480305	19.21673384	-4.436344895	0.844677465	-5.252117024	1.50E-07	0.000622644	0.000622644	Bacteria	Firmicutes	Clostridia	Clostridiales	Veillonellaceae	Sporomusa	unclassified	Reference	Microbial	Firmicutes
1332	OTU	D	ES	584331	1.580522215	6.406358745	1.124578053	5.696677724	1.22E-08	5.06E-05	5.06E-05	Bacteria	Actinobacteria	Actinobacteria	Actinomycetales	Streptomycetaceae	Streptomyces	unclassified	Reference	Microbial	Actinobacteria
1333	OTU	D	ES	148662	7.411882605	-6.58558531	1.475976963	-4.461848305	8.13E-06	0.033648002	0.033648002	Bacteria	Cyanobacteria	Nostocophycideae	Nostocales	Nostocaceae	unclassified	unclassified	Reference	Microbial	Cyanobacteria
1334	OTU	D	ES	582973	2.131616589	5.91915133	1.254497452	4.718344641	2.38E-06	0.009846115	0.009846115	Bacteria	Proteobacteria	Alphaproteobacteria	Sphingomonadales	Sphingomonadaceae	unclassified	unclassified	Reference	Microbial	Proteobacteria.Alphaproteobacteria
1335	OTU	D	ES	1106130	4.114494782	7.298378994	1.139104946	6.407117289	1.48E-10	6.14E-07	6.14E-07	Bacteria	Actinobacteria	Actinobacteria	Actinomycetales	Streptomycetaceae	Streptomyces	unclassified	Reference	Microbial	Actinobacteria
1336	OTU	D	ES	253621	5.490321535	2.333158523	0.415422969	5.616344535	1.95E-08	8.08E-05	8.08E-05	Bacteria	Chloroflexi	Chloroflexi	[Roseiflexales]	[Kouleothrixaceae]	unclassified	unclassified	Reference	Microbial	Chloroflexi
1337	OTU	D	ES	510471	1.074124364	4.192774174	0.7588863	5.524904293	3.30E-08	0.000136514	0.000136514	Bacteria	Chloroflexi	Chloroflexi	[Roseiflexales]	[Kouleothrixaceae]	unclassified	unclassified	Reference	Microbial	Chloroflexi
1338	OTU	D	ES	535678	116.2140352	5.459069781	0.485840241	11.23634751	2.70E-29	1.12E-25	1.12E-25	Bacteria	Actinobacteria	Actinobacteria	Actinomycetales	Streptomycetaceae	Streptomyces	unclassified	Reference	Microbial	Actinobacteria
1339	OTU	D	ES	945478	16.02236914	2.325916195	0.406691688	5.719114173	1.07E-08	4.43E-05	4.43E-05	Bacteria	Proteobacteria	Gammaproteobacteria	Xanthomonadales	Xanthomonadaceae	unclassified	unclassified	Reference	Microbial	Proteobacteria.Gammaproteobacteria
1340	OTU	D	ES	542613	27.41564983	-2.841306673	0.648951612	-4.378302817	1.20E-05	0.049529295	0.049529295	Bacteria	Acidobacteria	BPC102	B110	unclassified	unclassified	unclassified	Reference	Microbial	Acidobacteria
1341	OTU	D	ES	1105574	6.641412422	5.864806372	1.011547446	5.797855945	6.72E-09	2.78E-05	2.78E-05	Bacteria	Proteobacteria	Betaproteobacteria	Burkholderiales	Oxalobacteraceae	unclassified	unclassified	Reference	Microbial	Proteobacteria.Betaproteobacteria
1342	OTU	D	ES	249571	44.73005744	4.669045022	0.628872165	7.424473977	1.13E-13	4.69E-10	4.69E-10	Bacteria	Actinobacteria	Actinobacteria	Actinomycetales	Micromonosporaceae	Pilimelia	unclassified	Reference	Microbial	Actinobacteria
1343	OTU	D	ES	4398983	3.697405307	2.560608224	0.454420262	5.63489007	1.75E-08	7.25E-05	7.25E-05	Bacteria	Chloroflexi	Chloroflexi	[Roseiflexales]	unclassified	unclassified	unclassified	Reference	Microbial	Chloroflexi
1344	OTU	D	ES	996116	86.21265639	4.384283343	0.388601236	11.28221666	1.61E-29	6.65E-26	6.65E-26	Bacteria	Actinobacteria	Actinobacteria	Actinomycetales	Nocardioidaceae	unclassified	unclassified	Reference	Microbial	Actinobacteria
1345	OTU	D	ES	968121	0.811270187	5.228366063	1.149639597	4.547830534	5.42E-06	0.022444946	0.022444946	Bacteria	Actinobacteria	Actinobacteria	Actinomycetales	Nocardioidaceae	unclassified	unclassified	Reference	Microbial	Actinobacteria
1346	OTU	D	ES	1082846	54.45162852	8.347092146	0.849040216	9.83120939	8.26E-23	3.42E-19	3.42E-19	Bacteria	Actinobacteria	Actinobacteria	Actinomycetales	Streptomycetaceae	Streptomyces	unclassified	Reference	Microbial	Actinobacteria
1347	OTU	D	ES	220353	12.12352015	2.417418533	0.358616991	6.740948134	1.57E-11	6.52E-08	6.52E-08	Bacteria	Chloroflexi	Chloroflexi	[Roseiflexales]	[Kouleothrixaceae]	unclassified	unclassified	Reference	Microbial	Chloroflexi
1348	OTU	D	ES	811449	2.734132399	3.941113612	0.86343594	4.56445398	5.01E-06	0.020737964	0.020737964	Bacteria	Proteobacteria	Alphaproteobacteria	Caulobacterales	Caulobacteraceae	Caulobacter	henricii	Reference	Microbial	Proteobacteria.Alphaproteobacteria
1349	OTU	D	ES	1126182	1.7207714	3.245568813	0.674467638	4.812045276	1.49E-06	0.006186385	0.006186385	Bacteria	Actinobacteria	Actinobacteria	Actinomycetales	Nocardioidaceae	Nocardioides	unclassified	Reference	Microbial	Actinobacteria
1350	OTU	D	ES	4458357	3.418327021	-6.174677071	1.28536817	-4.803819803	1.56E-06	0.006446168	0.006446168	Bacteria	Proteobacteria	Alphaproteobacteria	Rhodospirillales	Rhodospirillaceae	Azospirillum	unclassified	Reference	Microbial	Proteobacteria.Alphaproteobacteria
1351	OTU	D	ES	543962	1.090027028	6.597716867	1.438489136	4.586560092	4.51E-06	0.018659708	0.018659708	Bacteria	Actinobacteria	Actinobacteria	Actinomycetales	Streptomycetaceae	Streptomyces	unclassified	Reference	Microbial	Actinobacteria
1352	OTU	D	ES	179312	2.07143183	5.694900249	1.121540867	5.077746531	3.82E-07	0.001581604	0.001581604	Bacteria	Actinobacteria	Actinobacteria	Actinomycetales	Promicromonosporaceae	Promicromonospora	unclassified	Reference	Microbial	Actinobacteria
1353	OTU	D	ES	169725	13.17895697	-4.057304621	0.648026913	-6.261012528	3.82E-10	1.58E-06	1.58E-06	Bacteria	Proteobacteria	Betaproteobacteria	Rhodocyclales	Rhodocyclaceae	unclassified	unclassified	Reference	Microbial	Proteobacteria.Betaproteobacteria
1354	OTU	D	ES	565133	7.93210942	-1.948723058	0.407809337	-4.778515057	1.77E-06	0.00731278	0.00731278	Bacteria	Bacteroidetes	Bacteroidia	Bacteroidales	unclassified	unclassified	unclassified	Reference	Microbial	Bacteroidetes
1355	OTU	D	ES	583051	80.70251149	-3.767000504	0.499481594	-7.541820457	4.63E-14	1.92E-10	1.92E-10	Bacteria	Proteobacteria	Deltaproteobacteria	Myxococcales	Myxococcaceae	Anaeromyxobacter	unclassified	Reference	Microbial	Proteobacteria.Deltaproteobacteria
1356	OTU	D	ES	113942	1.094825413	2.750841121	0.620669156	4.432057071	9.33E-06	0.038651391	0.038651391	Bacteria	Chloroflexi	Chloroflexi	[Roseiflexales]	[Kouleothrixaceae]	Kouleothrix	unclassified	Reference	Microbial	Chloroflexi
1357	OTU	D	ES	808319	9.59134693	1.932518531	0.439099309	4.401096724	1.08E-05	0.04460068	0.04460068	Bacteria	Proteobacteria	Deltaproteobacteria	Myxococcales	unclassified	unclassified	unclassified	Reference	Microbial	Proteobacteria.Deltaproteobacteria
1358	OTU	D	ES	590693	44.73444191	-3.017225443	0.414765309	-7.274536657	3.48E-13	1.44E-09	1.44E-09	Bacteria	Proteobacteria	Deltaproteobacteria	Desulfuromonadales	Geobacteraceae	Geobacter	unclassified	Reference	Microbial	Proteobacteria.Deltaproteobacteria
1359	OTU	D	ES	1037355	225.529725	7.393153624	0.532978056	13.87140341	9.44E-44	3.91E-40	3.91E-40	Bacteria	Actinobacteria	Actinobacteria	Actinomycetales	Streptomycetaceae	Streptomyces	unclassified	Reference	Microbial	Actinobacteria
1360	OTU	D	ES	1087325	85.55297726	4.456454297	0.510827342	8.723993276	2.69E-18	1.11E-14	1.11E-14	Bacteria	Actinobacteria	Actinobacteria	Actinomycetales	Streptomycetaceae	Streptomyces	unclassified	Reference	Microbial	Actinobacteria
1361	OTU	D	ES	4418945	15.92780688	-1.783615787	0.367472614	-4.853737991	1.21E-06	0.005017061	0.005017061	Bacteria	Bacteroidetes	Bacteroidia	Bacteroidales	unclassified	unclassified	unclassified	Reference	Microbial	Bacteroidetes
1362	OTU	D	ES	268040	9.901329976	5.132072841	0.601178326	8.536689732	1.38E-17	5.72E-14	5.72E-14	Bacteria	Actinobacteria	Actinobacteria	Actinomycetales	Streptomycetaceae	Streptomyces	unclassified	Reference	Microbial	Actinobacteria
1363	OTU	D	ES	822670	5.901541117	4.842870638	0.631826641	7.664872491	1.79E-14	7.41E-11	7.41E-11	Bacteria	Actinobacteria	Actinobacteria	Actinomycetales	Nocardioidaceae	unclassified	unclassified	Reference	Microbial	Actinobacteria
1364	OTU	D	ES	570385	1.369359974	4.945534564	1.119157723	4.418979079	9.92E-06	0.04106557	0.04106557	Bacteria	Proteobacteria	Alphaproteobacteria	Rhizobiales	Rhizobiaceae	Agrobacterium	unclassified	Reference	Microbial	Proteobacteria.Alphaproteobacteria
1365	OTU	D	ES	835594	13.33552289	2.572535339	0.474256055	5.424359501	5.82E-08	0.000240852	0.000240852	Bacteria	Proteobacteria	Alphaproteobacteria	Rhizobiales	Bradyrhizobiaceae	Balneimonas	unclassified	Reference	Microbial	Proteobacteria.Alphaproteobacteria
1366	OTU	D	ES	635410	2.187670681	-8.330639094	1.739253097	-4.789779651	1.67E-06	0.006914002	0.006914002	Bacteria	Proteobacteria	Betaproteobacteria	Burkholderiales	Comamonadaceae	unclassified	unclassified	Reference	Microbial	Proteobacteria.Betaproteobacteria
1367	OTU	D	ES	831179	5.15492119	3.961540934	0.774477608	5.115113588	3.14E-07	0.00129842	0.00129842	Bacteria	Proteobacteria	Betaproteobacteria	Burkholderiales	Comamonadaceae	unclassified	unclassified	Reference	Microbial	Proteobacteria.Betaproteobacteria
1368	OTU	D	ES	144545	22.78650111	2.683088035	0.35685449	7.518717318	5.53E-14	2.29E-10	2.29E-10	Bacteria	Chloroflexi	Chloroflexi	[Roseiflexales]	[Kouleothrixaceae]	unclassified	unclassified	Reference	Microbial	Chloroflexi
1369	OTU	D	ES	1011958	2.736071972	3.803752496	0.773884919	4.915139712	8.87E-07	0.003673861	0.003673861	Bacteria	Verrucomicrobia	[Spartobacteria]	[Chthoniobacterales]	[Chthoniobacteraceae]	unclassified	unclassified	Reference	Microbial	Verrucomicrobia
1370	OTU	D	ES	548434	0.856206404	6.293917739	1.351720933	4.656225693	3.22E-06	0.013336458	0.013336458	Bacteria	Proteobacteria	Betaproteobacteria	Burkholderiales	Oxalobacteraceae	unclassified	unclassified	Reference	Microbial	Proteobacteria.Betaproteobacteria
1371	OTU	D	ES	594040	82.24494547	1.022666795	0.230636261	4.43411106	9.25E-06	0.038284771	0.038284771	Bacteria	Bacteroidetes	[Saprospirae]	[Saprospirales]	Chitinophagaceae	Flavisolibacter	unclassified	Reference	Microbial	Bacteroidetes
1372	OTU	D	ES	580625	67.66472031	2.558862943	0.353661029	7.235354565	4.64E-13	1.92E-09	1.92E-09	Bacteria	Proteobacteria	Alphaproteobacteria	Rhizobiales	Bradyrhizobiaceae	unclassified	unclassified	Reference	Microbial	Proteobacteria.Alphaproteobacteria
1373	OTU	D	ES	837069	104.3270908	8.273408912	0.782258941	10.5763047	3.84E-26	1.59E-22	1.59E-22	Bacteria	Actinobacteria	Actinobacteria	Actinomycetales	Streptomycetaceae	Streptomyces	unclassified	Reference	Microbial	Actinobacteria
1374	OTU	D	ES	516593	2.599875898	5.704583281	1.119225516	5.096902455	3.45E-07	0.001429706	0.001429706	Bacteria	Actinobacteria	Actinobacteria	Actinomycetales	Nocardioidaceae	unclassified	unclassified	Reference	Microbial	Actinobacteria
1375	OTU	D	ES	823486	3.112315835	-3.951255119	0.878221643	-4.499154797	6.82E-06	0.028251628	0.028251628	Bacteria	Bacteroidetes	Bacteroidia	Bacteroidales	BA008	unclassified	unclassified	Reference	Microbial	Bacteroidetes
1376	OTU	D	ES	3116297	631.7892886	-4.011085059	0.526607408	-7.616841308	2.60E-14	1.08E-10	1.08E-10	Bacteria	Proteobacteria	Deltaproteobacteria	Myxococcales	unclassified	unclassified	unclassified	Reference	Microbial	Proteobacteria.Deltaproteobacteria
1377	OTU	D	ES	236466	3.296044304	5.52154406	0.861555983	6.408804728	1.47E-10	6.07E-07	6.07E-07	Bacteria	Actinobacteria	Actinobacteria	Actinomycetales	Microbacteriaceae	Agromyces	unclassified	Reference	Microbial	Actinobacteria
1378	OTU	D	ES	1039041	4.085886483	5.059342558	1.128048506	4.4850399	7.29E-06	0.030188011	0.030188011	Bacteria	Actinobacteria	Actinobacteria	Actinomycetales	Sporichthyaceae	unclassified	unclassified	Reference	Microbial	Actinobacteria
1379	OTU	D	ES	575785	3.488207668	6.267194898	1.283308628	4.883622505	1.04E-06	0.004313033	0.004313033	Bacteria	Actinobacteria	Actinobacteria	Actinomycetales	Streptomycetaceae	Streptomyces	unclassified	Reference	Microbial	Actinobacteria
1380	OTU	D	ES	4465539	1.386840041	6.544858483	1.257374368	5.205178863	1.94E-07	0.000802567	0.000802567	Bacteria	Actinobacteria	Actinobacteria	Actinomycetales	Promicromonosporaceae	Promicromonospora	unclassified	Reference	Microbial	Actinobacteria
1381	OTU	D	ES	579412	2.820122369	4.327894655	0.8389688	5.158588323	2.49E-07	0.001030358	0.001030358	Bacteria	Actinobacteria	Actinobacteria	Actinomycetales	Thermomonosporaceae	Actinomadura	unclassified	Reference	Microbial	Actinobacteria
1382	OTU	D	ES	831193	4.984678688	-2.844555148	0.619677364	-4.590380916	4.42E-06	0.01832135	0.01832135	Bacteria	Proteobacteria	Betaproteobacteria	unclassified	unclassified	unclassified	unclassified	Reference	Microbial	Proteobacteria.Betaproteobacteria
1383	OTU	D	ES	574893	6.70527259	-3.670288834	0.657300052	-5.583886423	2.35E-08	9.74E-05	9.74E-05	Bacteria	Proteobacteria	Deltaproteobacteria	Desulfuromonadales	Geobacteraceae	Geobacter	unclassified	Reference	Microbial	Proteobacteria.Deltaproteobacteria
1384	OTU	D	ES	72153	8.74256137	4.55602183	0.810621197	5.620407963	1.91E-08	7.89E-05	7.89E-05	Bacteria	Proteobacteria	Alphaproteobacteria	Sphingomonadales	Sphingomonadaceae	unclassified	unclassified	Reference	Microbial	Proteobacteria.Alphaproteobacteria
1385	OTU	D	ES	909520	59.67125073	-2.258171261	0.417376282	-5.410396708	6.29E-08	0.000260408	0.000260408	Bacteria	Proteobacteria	Deltaproteobacteria	Myxococcales	Myxococcaceae	Anaeromyxobacter	unclassified	Reference	Microbial	Proteobacteria.Deltaproteobacteria
1386	OTU	D	ES	654742	34.86974001	2.884987733	0.441378009	6.536319606	6.31E-11	2.61E-07	2.61E-07	Bacteria	Proteobacteria	Alphaproteobacteria	Sphingomonadales	Sphingomonadaceae	Kaistobacter	unclassified	Reference	Microbial	Proteobacteria.Alphaproteobacteria
1387	OTU	D	ES	217917	3.839683198	2.919690758	0.5449079	5.358136224	8.41E-08	0.000348195	0.000348195	Bacteria	Chloroflexi	Chloroflexi	[Roseiflexales]	[Kouleothrixaceae]	unclassified	unclassified	Reference	Microbial	Chloroflexi
1388	OTU	D	ES	46818	9.452083262	4.620096001	0.557001139	8.294589866	1.09E-16	4.51E-13	4.51E-13	Bacteria	Proteobacteria	Alphaproteobacteria	Caulobacterales	Caulobacteraceae	Phenylobacterium	unclassified	Reference	Microbial	Proteobacteria.Alphaproteobacteria
1389	OTU	D	ES	1062748	25.42334358	2.970793875	0.486840241	6.102194566	1.05E-09	4.33E-06	4.33E-06	Bacteria	Actinobacteria	Actinobacteria	Actinomycetales	Mycobacteriaceae	Mycobacterium	unclassified	Reference	Microbial	Actinobacteria
1390	OTU	D	ES	702614	4.655412882	-2.65564972	0.578862863	-4.587700973	4.48E-06	0.018558054	0.018558054	Bacteria	Bacteroidetes	Bacteroidia	Bacteroidales	BA008	unclassified	unclassified	Reference	Microbial	Bacteroidetes
1391	OTU	D	ES	254401	63.51993998	2.496464242	0.404930321	6.165169941	7.04E-10	2.92E-06	2.92E-06	Bacteria	Proteobacteria	Alphaproteobacteria	Caulobacterales	Caulobacteraceae	Phenylobacterium	unclassified	Reference	Microbial	Proteobacteria.Alphaproteobacteria
1392	OTU	D	ES	864395	1.38485468	4.670170119	1.050131282	4.447225027	8.70E-06	0.036021193	0.036021193	Bacteria	Actinobacteria	Thermoleophilia	Solirubrobacterales	Conexibacteraceae	unclassified	unclassified	Reference	Microbial	Actinobacteria
1393	OTU	D	ES	869089	5.458670034	3.881356167	0.683479548	5.678818305	1.36E-08	5.62E-05	5.62E-05	Bacteria	Actinobacteria	Actinobacteria	Actinomycetales	Sporichthyaceae	unclassified	unclassified	Reference	Microbial	Actinobacteria
1394	OTU	D	ES	558264	6.225652442	8.366500347	1.256270554	6.659791809	2.74E-11	1.14E-07	1.14E-07	Bacteria	Proteobacteria	Betaproteobacteria	Burkholderiales	Alcaligenaceae	Achromobacter	unclassified	Reference	Microbial	Proteobacteria.Betaproteobacteria
1395	OTU	D	ES	966091	41.72641321	1.748144408	0.344307455	5.077277243	3.83E-07	0.001585514	0.001585514	Bacteria	Actinobacteria	Actinobacteria	Actinomycetales	Geodermatophilaceae	unclassified	unclassified	Reference	Microbial	Actinobacteria
1396	OTU	D	ES	256109	3.050970546	-3.148884618	0.634639211	-4.961692503	6.99E-07	0.002893796	0.002893796	Bacteria	Proteobacteria	Betaproteobacteria	Rhodocyclales	Rhodocyclaceae	unclassified	unclassified	Reference	Microbial	Proteobacteria.Betaproteobacteria
1397	OTU	D	ES	4386058	1.974244787	7.800753312	1.251753027	6.231862951	4.61E-10	1.91E-06	1.91E-06	Bacteria	Actinobacteria	Actinobacteria	Actinomycetales	Nocardioidaceae	Nocardioides	unclassified	Reference	Microbial	Actinobacteria
1398	OTU	D	ES	767680	6.918353947	9.138579981	1.284024986	7.117135634	1.10E-12	4.56E-09	4.56E-09	Bacteria	Actinobacteria	Actinobacteria	Actinomycetales	Streptomycetaceae	Streptomyces	unclassified	Reference	Microbial	Actinobacteria
1399	OTU	D	ES	566578	5.875159446	-3.054980931	0.650291187	-4.697866115	2.63E-06	0.010886427	0.010886427	Bacteria	Proteobacteria	Betaproteobacteria	Burkholderiales	Oxalobacteraceae	unclassified	unclassified	Reference	Microbial	Proteobacteria.Betaproteobacteria
1400	OTU	D	ES	920852	3.46857077	6.779922384	1.063931212	6.372519493	1.86E-10	7.70E-07	7.70E-07	Bacteria	Actinobacteria	Actinobacteria	Actinomycetales	Streptomycetaceae	Streptomyces	unclassified	Reference	Microbial	Actinobacteria
1401	OTU	D	ES	606989	40.28151646	2.87032911	0.40867441	7.023510737	2.16E-12	8.96E-09	8.96E-09	Bacteria	Proteobacteria	Gammaproteobacteria	Xanthomonadales	Xanthomonadaceae	unclassified	unclassified	Reference	Microbial	Proteobacteria.Gammaproteobacteria
1402	OTU	D	ES	New.ReferenceOTU1268	9.529025762	-2.290868907	0.414572502	-5.525858319	3.28E-08	0.000135775	0.000135775	Bacteria	Proteobacteria	Deltaproteobacteria	Myxococcales	unclassified	unclassified	unclassified	DeNovo	Microbial	Proteobacteria.Deltaproteobacteria
1403	OTU	D	ES	New.ReferenceOTU1408	12.57216059	-3.043038296	0.569327998	-5.344965125	9.04E-08	0.000374489	0.000374489	Bacteria	Proteobacteria	Deltaproteobacteria	Myxococcales	Myxococcaceae	Anaeromyxobacter	unclassified	DeNovo	Microbial	Proteobacteria.Deltaproteobacteria
1404	OTU	D	ES	New.ReferenceOTU585	1.126174216	5.385857561	1.066844535	5.048399636	4.46E-07	0.001844925	0.001844925	Bacteria	Actinobacteria	Actinobacteria	Actinomycetales	Streptomycetaceae	Streptomyces	unclassified	DeNovo	Microbial	Actinobacteria
1405	OTU	D	ES	New.ReferenceOTU147	42.88978983	2.217072325	0.482074253	4.599026622	4.24E-06	0.017577284	0.017577284	Bacteria	Actinobacteria	Actinobacteria	Actinomycetales	Thermomonosporaceae	unclassified	unclassified	DeNovo	Microbial	Actinobacteria
1406	OTU	D	ES	New.ReferenceOTU118	3.352933428	-4.029568637	0.842775371	-4.781308017	1.74E-06	0.007211894	0.007211894	Bacteria	Proteobacteria	Deltaproteobacteria	Myxococcales	Myxococcaceae	Anaeromyxobacter	unclassified	DeNovo	Microbial	Proteobacteria.Deltaproteobacteria
1407	OTU	D	ES	New.ReferenceOTU119	4.454336289	-4.100348221	0.682617469	-6.00680236	1.89E-09	7.84E-06	7.84E-06	Bacteria	Proteobacteria	Deltaproteobacteria	Myxococcales	Myxococcaceae	Anaeromyxobacter	unclassified	DeNovo	Microbial	Proteobacteria.Deltaproteobacteria
1408	OTU	D	ES	New.ReferenceOTU449	273.7248423	-3.737458028	0.435952548	-8.573084497	1.01E-17	4.17E-14	4.17E-14	Bacteria	Proteobacteria	Gammaproteobacteria	unclassified	unclassified	unclassified	unclassified	DeNovo	Microbial	Proteobacteria.Gammaproteobacteria
1409	OTU	D	ES	New.ReferenceOTU1540	6.724292584	-3.253260279	0.508354894	-6.399584852	1.56E-10	6.45E-07	6.45E-07	Bacteria	Spirochaetes	Spirochaetes	Spirochaetales	Spirochaetaceae	HAW-RM37	unclassified	DeNovo	Microbial	Spirochaetes
1410	OTU	D	ES	New.ReferenceOTU847	9.00859641	2.055326579	0.397172527	5.174896147	2.28E-07	0.000944304	0.000944304	Bacteria	Chloroflexi	Anaerolineae	GCA004	unclassified	unclassified	unclassified	DeNovo	Microbial	Chloroflexi
1411	OTU	D	ES	New.ReferenceOTU844	59.32538835	6.398370922	1.088804567	5.876509999	4.19E-09	1.74E-05	1.74E-05	Bacteria	Bacteroidetes	Cytophagia	Cytophagales	Cytophagaceae	unclassified	unclassified	DeNovo	Microbial	Bacteroidetes
1412	OTU	D	ES	New.ReferenceOTU842	5.050937299	-5.289087914	1.158060604	-4.567194408	4.94E-06	0.020468778	0.020468778	Bacteria	Proteobacteria	Betaproteobacteria	Rhodocyclales	Rhodocyclaceae	Dechloromonas	unclassified	DeNovo	Microbial	Proteobacteria.Betaproteobacteria
1413	OTU	D	ES	New.ReferenceOTU439	8.156160476	-3.381156625	0.732328204	-4.616996322	3.89E-06	0.016122328	0.016122328	Bacteria	Proteobacteria	Deltaproteobacteria	Desulfuromonadales	Geobacteraceae	Geobacter	unclassified	DeNovo	Microbial	Proteobacteria.Deltaproteobacteria
1414	OTU	D	ES	New.ReferenceOTU438	164.5304579	-2.520258587	0.313770783	-8.032164647	9.58E-16	3.97E-12	3.97E-12	Bacteria	Proteobacteria	Deltaproteobacteria	Myxococcales	Myxococcaceae	Anaeromyxobacter	unclassified	DeNovo	Microbial	Proteobacteria.Deltaproteobacteria
1415	OTU	D	ES	New.ReferenceOTU431	7.102402482	4.275783333	0.499679053	8.557059385	1.16E-17	4.79E-14	4.79E-14	Bacteria	Actinobacteria	Actinobacteria	Actinomycetales	Nocardioidaceae	unclassified	unclassified	DeNovo	Microbial	Actinobacteria
1416	OTU	D	ES	New.ReferenceOTU136	17.75859301	1.779153442	0.34678077	5.130484719	2.89E-07	0.001196737	0.001196737	Bacteria	Acidobacteria	Acidobacteria-6	iii1-15	unclassified	unclassified	unclassified	DeNovo	Microbial	Acidobacteria
1417	OTU	D	ES	New.ReferenceOTU1229	5.361954088	-2.573770702	0.549717512	-4.681987829	2.84E-06	0.011764844	0.011764844	Bacteria	Proteobacteria	Deltaproteobacteria	Myxococcales	Myxococcaceae	Anaeromyxobacter	unclassified	DeNovo	Microbial	Proteobacteria.Deltaproteobacteria
1418	OTU	D	ES	New.ReferenceOTU1356	29.47737181	-6.382302022	0.784617982	-8.134279567	4.14E-16	1.72E-12	1.72E-12	Bacteria	Proteobacteria	Gammaproteobacteria	unclassified	unclassified	unclassified	unclassified	DeNovo	Microbial	Proteobacteria.Gammaproteobacteria
1419	OTU	D	ES	New.ReferenceOTU414	4.342230379	2.941654625	0.594118712	4.951290988	7.37E-07	0.00305286	0.00305286	Bacteria	Chloroflexi	Anaerolineae	GCA004	unclassified	unclassified	unclassified	DeNovo	Microbial	Chloroflexi
1420	OTU	D	ES	New.ReferenceOTU890	3.714986176	3.055308698	0.483689687	6.316671163	2.67E-10	1.11E-06	1.11E-06	Bacteria	Chloroflexi	Anaerolineae	GCA004	unclassified	unclassified	unclassified	DeNovo	Microbial	Chloroflexi
1421	OTU	D	ES	New.ReferenceOTU1348	6.696787304	-2.7402517	0.484324228	-5.657886893	1.53E-08	6.35E-05	6.35E-05	Bacteria	Proteobacteria	Deltaproteobacteria	Myxococcales	Myxococcaceae	Anaeromyxobacter	unclassified	DeNovo	Microbial	Proteobacteria.Deltaproteobacteria
1422	OTU	D	ES	New.ReferenceOTU1345	2.211412672	-7.584184202	1.353048561	-5.605256472	2.08E-08	8.61E-05	8.61E-05	Bacteria	Firmicutes	Clostridia	Clostridiales	Lachnospiraceae	Coprococcus	unclassified	DeNovo	Microbial	Firmicutes
1423	OTU	D	ES	New.ReferenceOTU392	14.12328527	2.730740315	0.410216086	6.656833828	2.80E-11	1.16E-07	1.16E-07	unassigned	unassigned	unassigned	unassigned	unassigned	unassigned	unassigned	DeNovo	unassigned	unassigned
1424	OTU	D	ES	New.ReferenceOTU399	4.345984645	-5.420847015	0.965404911	-5.615101965	1.96E-08	8.13E-05	8.13E-05	Bacteria	Proteobacteria	Deltaproteobacteria	Myxococcales	Myxococcaceae	Anaeromyxobacter	unclassified	DeNovo	Microbial	Proteobacteria.Deltaproteobacteria
1425	OTU	D	ES	New.ReferenceOTU11	91.30370473	1.351027268	0.291939744	4.627760679	3.70E-06	0.015306826	0.015306826	Bacteria	Chloroflexi	Anaerolineae	GCA004	unclassified	unclassified	unclassified	DeNovo	Microbial	Chloroflexi
1426	OTU	D	ES	New.ReferenceOTU1203	13.95878687	-2.207173427	0.407878438	-5.411351086	6.26E-08	0.000259024	0.000259024	unassigned	unassigned	unassigned	unassigned	unassigned	unassigned	unassigned	DeNovo	unassigned	unassigned
1427	OTU	D	ES	New.ReferenceOTU1116	5.885254016	-2.807243598	0.50096044	-5.603723118	2.10E-08	8.69E-05	8.69E-05	Bacteria	Proteobacteria	Deltaproteobacteria	Myxococcales	Myxococcaceae	Anaeromyxobacter	unclassified	DeNovo	Microbial	Proteobacteria.Deltaproteobacteria
1428	OTU	D	ES	New.ReferenceOTU169	2.981280917	8.032213798	1.632866077	4.919089148	8.69E-07	0.003600511	0.003600511	Bacteria	Bacteroidetes	Cytophagia	Cytophagales	Cytophagaceae	Dyadobacter	unclassified	DeNovo	Microbial	Bacteroidetes
1429	OTU	D	ES	New.ReferenceOTU183	3.569108331	-3.655208754	0.807618969	-4.525907508	6.01E-06	0.024902682	0.024902682	Bacteria	Nitrospirae	Nitrospira	Nitrospirales	[Thermodesulfovibrionaceae]	HB118	unclassified	DeNovo	Microbial	Nitrospirae
1430	OTU	D	ES	New.ReferenceOTU501	30.53304195	-4.097856697	0.505612723	-8.104734133	5.29E-16	2.19E-12	2.19E-12	Bacteria	Proteobacteria	Deltaproteobacteria	Myxococcales	Cystobacterineae	unclassified	unclassified	DeNovo	Microbial	Proteobacteria.Deltaproteobacteria
1431	OTU	D	ES	New.ReferenceOTU984	1.910260491	-5.19876701	1.086415466	-4.785247608	1.71E-06	0.007071862	0.007071862	Bacteria	Proteobacteria	Deltaproteobacteria	Myxococcales	unclassified	unclassified	unclassified	DeNovo	Microbial	Proteobacteria.Deltaproteobacteria
1432	OTU	D	ES	New.ReferenceOTU1211	55.26578331	1.999507205	0.39318525	5.085407458	3.67E-07	0.001519075	0.001519075	Bacteria	Chloroflexi	Chloroflexi	[Roseiflexales]	[Kouleothrixaceae]	unclassified	unclassified	DeNovo	Microbial	Chloroflexi
1433	OTU	D	ES	New.ReferenceOTU771	6.794946952	-4.679003405	0.642868801	-7.278317753	3.38E-13	1.40E-09	1.40E-09	Bacteria	Fibrobacteres	TG3	TG3-1	TSCOR003-O20	unclassified	unclassified	DeNovo	Microbial	Fibrobacteres
1434	OTU	D	ES	New.ReferenceOTU1106	3.088436835	-3.364517852	0.638677947	-5.267941167	1.38E-07	0.000571302	0.000571302	Bacteria	Proteobacteria	Deltaproteobacteria	unclassified	unclassified	unclassified	unclassified	DeNovo	Microbial	Proteobacteria.Deltaproteobacteria
1435	OTU	D	ES	New.ReferenceOTU1103	20.17572328	-3.659868731	0.445017782	-8.224095475	1.97E-16	8.14E-13	8.14E-13	Bacteria	Proteobacteria	Deltaproteobacteria	Myxococcales	Myxococcaceae	Anaeromyxobacter	unclassified	DeNovo	Microbial	Proteobacteria.Deltaproteobacteria
1436	OTU	D	ES	New.ReferenceOTU1364	33.57277252	-2.922971766	0.659545599	-4.431796331	9.35E-06	0.03869817	0.03869817	Bacteria	Gemmatimonadetes	Gemm-5	unclassified	unclassified	unclassified	unclassified	DeNovo	Microbial	Gemmatimonadetes
1437	OTU	D	ES	New.ReferenceOTU179	9.33895027	-3.414440145	0.523803447	-6.518552266	7.10E-11	2.94E-07	2.94E-07	Bacteria	Proteobacteria	Deltaproteobacteria	Myxococcales	unclassified	unclassified	unclassified	DeNovo	Microbial	Proteobacteria.Deltaproteobacteria
1438	OTU	D	ES	New.ReferenceOTU528	5.271928214	2.747666232	0.484675309	5.669086461	1.44E-08	5.94E-05	5.94E-05	unassigned	unassigned	unassigned	unassigned	unassigned	unassigned	unassigned	DeNovo	unassigned	unassigned
1439	OTU	D	ES	New.ReferenceOTU50	6.35411179	1.923752869	0.4201373	4.578867119	4.68E-06	0.019359219	0.019359219	unassigned	unassigned	unassigned	unassigned	unassigned	unassigned	unassigned	DeNovo	unassigned	unassigned
1440	OTU	D	ES	New.ReferenceOTU1157	7.479020346	-2.98070771	0.557979244	-5.341968794	9.19E-08	0.000380734	0.000380734	Bacteria	Proteobacteria	Deltaproteobacteria	Desulfovibrionales	Desulfovibrionaceae	Desulfovibrio	unclassified	DeNovo	Microbial	Proteobacteria.Deltaproteobacteria
1441	OTU	D	ES	New.ReferenceOTU1447	2.788407008	-4.02796245	0.81839814	-4.921763935	8.58E-07	0.003551638	0.003551638	Bacteria	Proteobacteria	Gammaproteobacteria	Chromatiales	unclassified	unclassified	unclassified	DeNovo	Microbial	Proteobacteria.Gammaproteobacteria
1442	OTU	D	ES	New.ReferenceOTU1141	3.93370203	-6.402951184	1.087249693	-5.889126686	3.88E-09	1.61E-05	1.61E-05	Bacteria	Proteobacteria	Deltaproteobacteria	Myxococcales	Myxococcaceae	Anaeromyxobacter	unclassified	DeNovo	Microbial	Proteobacteria.Deltaproteobacteria
1443	OTU	D	ES	New.ReferenceOTU792	31.97840824	-3.153475728	0.377705476	-8.349033638	6.88E-17	2.85E-13	2.85E-13	Bacteria	Proteobacteria	Deltaproteobacteria	Myxococcales	unclassified	unclassified	unclassified	DeNovo	Microbial	Proteobacteria.Deltaproteobacteria
1444	OTU	D	ES	New.ReferenceOTU1285	12.35603863	-5.21302019	1.102927467	-4.726530389	2.28E-06	0.009457573	0.009457573	Bacteria	Firmicutes	Clostridia	Clostridiales	Veillonellaceae	unclassified	unclassified	DeNovo	Microbial	Firmicutes
1445	OTU	D	ES	New.ReferenceOTU658	54.09397973	-2.896876386	0.607221323	-4.77070926	1.84E-06	0.00760198	0.00760198	Bacteria	Firmicutes	Clostridia	Clostridiales	Veillonellaceae	unclassified	unclassified	DeNovo	Microbial	Firmicutes
1446	OTU	D	ES	New.ReferenceOTU278	6.324616567	-5.151137725	0.899520004	-5.72654049	1.02E-08	4.24E-05	4.24E-05	Bacteria	Proteobacteria	Deltaproteobacteria	Myxococcales	Myxococcaceae	Anaeromyxobacter	unclassified	DeNovo	Microbial	Proteobacteria.Deltaproteobacteria
1447	OTU	D	ES	New.ReferenceOTU1477	5.594971231	2.154576409	0.371774354	5.795387414	6.82E-09	2.82E-05	2.82E-05	Bacteria	Chloroflexi	Anaerolineae	GCA004	unclassified	unclassified	unclassified	DeNovo	Microbial	Chloroflexi
1448	OTU	D	ES	New.CleanUp.ReferenceOTU5788	2.165219798	-4.644484546	1.003111482	-4.630078141	3.66E-06	0.015136505	0.015136505	unassigned	unassigned	unassigned	unassigned	unassigned	unassigned	unassigned	DeNovo	unassigned	unassigned
1449	OTU	D	ES	New.CleanUp.ReferenceOTU50048	4.449952596	-2.987777475	0.633037296	-4.719749519	2.36E-06	0.00977836	0.00977836	Bacteria	Proteobacteria	Gammaproteobacteria	Alteromonadales	Alteromonadaceae	Cellvibrio	unclassified	DeNovo	Microbial	Proteobacteria.Gammaproteobacteria
1450	OTU	D	ES	New.CleanUp.ReferenceOTU60675	3.996573345	5.242592103	1.034038	5.070018804	3.98E-07	0.001647192	0.001647192	Bacteria	Bacteroidetes	[Saprospirae]	[Saprospirales]	Chitinophagaceae	unclassified	unclassified	DeNovo	Microbial	Bacteroidetes
1451	OTU	D	ES	New.CleanUp.ReferenceOTU99527	2.131784621	-3.738419277	0.848085602	-4.408068324	1.04E-05	0.043189241	0.043189241	Bacteria	Bacteroidetes	Bacteroidia	Bacteroidales	unclassified	unclassified	unclassified	DeNovo	Microbial	Bacteroidetes
1452	OTU	D	ES	New.CleanUp.ReferenceOTU109904	1.469145555	-4.620232315	1.00807896	-4.583204787	4.58E-06	0.018961771	0.018961771	Bacteria	Proteobacteria	Deltaproteobacteria	Myxococcales	Myxococcaceae	Anaeromyxobacter	unclassified	DeNovo	Microbial	Proteobacteria.Deltaproteobacteria
1453	OTU	D	ES	New.CleanUp.ReferenceOTU129637	1.950241472	-5.608522553	1.193433013	-4.699486685	2.61E-06	0.0108004	0.0108004	Bacteria	Proteobacteria	Gammaproteobacteria	Chromatiales	unclassified	unclassified	unclassified	DeNovo	Microbial	Proteobacteria.Gammaproteobacteria
1454	OTU	D	ES	New.CleanUp.ReferenceOTU132789	51.37453216	-5.39608468	0.7662175	-7.042497307	1.89E-12	7.82E-09	7.82E-09	Bacteria	Proteobacteria	Deltaproteobacteria	Myxococcales	Myxococcaceae	Anaeromyxobacter	unclassified	DeNovo	Microbial	Proteobacteria.Deltaproteobacteria
1455	OTU	D	ES	New.CleanUp.ReferenceOTU149704	4.54500816	4.282926494	0.60725233	7.052960171	1.75E-12	7.25E-09	7.25E-09	Bacteria	Actinobacteria	Actinobacteria	Actinomycetales	Nocardioidaceae	unclassified	unclassified	DeNovo	Microbial	Actinobacteria
1456	OTU	D	ES	New.CleanUp.ReferenceOTU158741	5.03586569	-4.460145659	0.681148656	-6.547976891	5.83E-11	2.42E-07	2.42E-07	Bacteria	Proteobacteria	Deltaproteobacteria	Myxococcales	Myxococcaceae	Anaeromyxobacter	unclassified	DeNovo	Microbial	Proteobacteria.Deltaproteobacteria
1457	OTU	D	ES	New.CleanUp.ReferenceOTU180961	2.727434535	1.924893782	0.400286535	4.808789743	1.52E-06	0.006287977	0.006287977	unassigned	unassigned	unassigned	unassigned	unassigned	unassigned	unassigned	DeNovo	unassigned	unassigned
1458	OTU	D	ES	New.CleanUp.ReferenceOTU212274	3.622382262	2.983200711	0.489610321	6.093010266	1.11E-09	4.59E-06	4.59E-06	unassigned	unassigned	unassigned	unassigned	unassigned	unassigned	unassigned	DeNovo	unassigned	unassigned
1459	OTU	D	ES	New.CleanUp.ReferenceOTU215895	2.662978102	-4.250424502	0.912804225	-4.656447008	3.22E-06	0.013322137	0.013322137	Bacteria	Actinobacteria	OPB41	unclassified	unclassified	unclassified	unclassified	DeNovo	Microbial	Actinobacteria
1460	OTU	D	ES	New.CleanUp.ReferenceOTU234248	9.575447978	2.298900487	0.468774926	4.904060261	9.39E-07	0.003887391	0.003887391	Bacteria	Chloroflexi	Anaerolineae	GCA004	unclassified	unclassified	unclassified	DeNovo	Microbial	Chloroflexi
1461	OTU	D	ES	New.CleanUp.ReferenceOTU249717	0.969458555	-3.971764093	0.833345842	-4.766045372	1.88E-06	0.007779985	0.007779985	Bacteria	Proteobacteria	Deltaproteobacteria	Myxococcales	Myxococcaceae	Anaeromyxobacter	unclassified	DeNovo	Microbial	Proteobacteria.Deltaproteobacteria
